# Supplementary material for: Size-dependent H and H2 formation by infrared multiple photon dissociation spectroscopy of hydrated vanadium cations, V+(H2O)n, n = 3–51
Source: Phys Chem Chem Phys. 2022 Apr 6;24(24):14699–708. doi: 10.1039/d2cp00833e (PMC9215701; doi:10.1039/d2cp00833e)
Supplement: CP-024-D2CP00833E-s001 [file CP-024-D2CP00833E-s001.ods]

## Sheet: n=3
				m/z
	Wavenumber	Pulse Energy	IRMPD Yield	86,965	Noise
	cm-1	mJ	%	%	%
			Total	n = 2	Noise
	3500,17501	85,03016	13,12441	13,12441	1,11289
	3510,00351	75,16514	0	0	1,38933
	3519,88736	64,1037	46,76129	46,76129	1,46502
	3529,82704	90,33524	5,09331	5,09331	1,08164
	3539,82301	104,41858	2,6688	2,6688	0,94982
	3549,87575	109,16431	5,63405	5,63405	0,8694
	3559,98576	103,26737	33,69911	33,69911	0,88739
	3570,15352	96,42412	7,80476	7,80476	1,13701
	3580,37952	95,42694	38,15478	38,15478	1,01525
	3589,37545	97,55596	36,41703	36,41703	1,10575
	3599,71202	99,16058	78,16908	78,16908	1,00567
	3610,1083	97,46594	94,05118	94,05118	1,06376
	3620,56481	98,10063	76,14401	76,14401	1,06814
	3629,76407	100,54183	50,18464	50,18464	0,95469
	3640,33491	103,50125	39,41897	39,41897	0,9764
	3649,63504	101,18902	39,88699	39,88699	1,04256
	3660,32211	100,78207	52,81335	52,81335	1,1019
	3669,72477	101,62279	70,42712	70,42712	1,12849
	3680,53	105,14162	97,49393	97,49393	1,10094
	3690,0369	106,67989	100	100	1,04186
	3699,59304	107,34701	77,70623	77,70623	1,03215
	3710,57514	106,24803	55,4757	55,4757	0,9801
	3720,2381	107,89366	42,38416	42,38416	0,90318
	3729,95151	109,00396	40,93383	40,93383	0,83107
	3739,71578	111,39646	27,99655	27,99655	0,88309
	3749,53131	112,57241	25,13299	25,13299	0,80403
	3759,3985	115,74658	21,94143	21,94143	0,79055
	3769,31775	116,99102	18,07282	18,07282	0,76021
	3779,28949	119,7486	25,43434	25,43434	0,69799
	3789,31413	122,16926	16,0161	16,0161	0,70397
	3799,3921	122,64552	12,98581	12,98581	0,72518
	3809,52381	126,22621	13,73309	13,73309	0,71656
	3819,7097	127,72666	12,8763	12,8763	0,73007
	3829,95021	130,60599	14,35387	14,35387	0,65456
	3840,24578	130,66473	11,86336	11,86336	0,65137
	3850,59684	129,61181	16,47368	16,47368	0,55715
	3859,5137	128,48052	8,54719	8,54719	0,56434
	3869,96904	126,08208	6,06015	6,06015	0,59312
	3880,48118	123,41673	9,61058	9,61058	0,65852
	3889,53715	122,72474	5,29579	5,29579	0,66198
	3900,15601	120,67857	3,82217	3,82217	0,63327
	3909,30414	118,72605	14,20938	14,20938	0,61853
	3920,03136	114,13162	3,14311	3,14311	0,67514
	3929,27308	110,4333	2,77904	2,77904	0,6985
	3940,11032	108,2748	7,51602	7,51602	0,72058
	3949,44708	107,54548	3,59722	3,59722	0,76204
	3960,39604	106,90302	1,49468	0,53052	0,80562
	3969,8293	107,03166	13,27564	13,27564	0,72614
	3979,3076	104,49296	6,2955	6,2955	0,78375
	3990,42298	99,85901	6,03628	6,03628	0,86233
	4000	95,52759	0	0	0,85311

## Sheet: n=4
				m/z
	Wavenumber	Pulse Energy	IRMPD Yield	104,97	Noise
	cm-1	mJ	%	%	%
			Total	n = 3	Noise
	3000,30003	82,90225	0	0	2,10098
	3010,2348	83,93631	0,39969	0,39969	2,3914
	3020,23558	84,26301	0,88597	0,88597	2,14091
	3040,43782	86,32054	0,5452	0,5452	2,34831
	3049,71028	86,75102	0,66559	0,66559	2,15798
	3059,97552	86,91755	1,47203	1,47203	2,28088
	3070,3101	87,96815	0,56077	0,56077	2,38167
	3079,76594	86,27657	1,14895	1,14895	2,43809
	3090,23486	86,52353	1,43287	1,43287	2,57851
	3099,81401	87,52385	0	0	2,51698
	3110,41991	85,71339	0,39361	0,39361	2,53477
	3120,1248	85,94239	1,23257	1,23257	2,47834
	3129,89045	85,46684	1,60424	1,60424	2,47878
	3139,71743	86,43779	0,23944	0,23944	2,60431
	3149,6063	89,02546	0,61249	0,61249	2,52321
	3159,55766	88,50989	0,86268	0,86268	2,61045
	3169,57211	91,17996	0	0	2,48757
	3179,65024	90,5027	0	0	2,60434
	3189,79266	93,01466	0	0	2,51674
	3200	92,39654	0,68935	0,68935	2,47408
	3210,27287	94,89942	0,64229	0,64229	2,42875
	3219,57502	95,28289	1,06911	1,06911	2,39011
	3229,97416	95,47026	0,81859	0,81859	2,54386
	3240,4407	93,22647	0,30918	0,30918	2,61738
	3249,91875	89,09832	0,29911	0,29911	2,56153
	3260,51516	88,44981	1,00107	1,00107	2,76497
	3270,11118	85,97447	0,10992	0,10992	2,67773
	3279,76386	82,31782	0,57286	0,57286	2,99517
	3289,47368	79,70882	0,62481	0,62481	3,17264
	3300,33003	77,26093	0,93447	0,93447	3,27797
	3310,1622	74,97075	0,67059	0,67059	3,42356
	3320,05312	72,66116	1,08465	1,08465	3,29038
	3330,00333	70,59877	0	0	3,45505
	3340,01336	69,76928	2,49871	2,49871	3,33703
	3350,08375	70,87301	0,46403	0,46403	3,32289
	3360,21505	71,14237	0,3135	0,3135	3,4206
	3370,40782	70,83968	0	0	3,45931
	3379,52011	73,47092	0	0	3,33027
	3389,83051	74,33855	0,12713	0,12713	3,42613
	3400,20401	76,7915	1,79901	1,79901	3,12674
	3409,47835	79,99809	0	0	2,82582
	3419,97264	80,63379	0	0	2,72736
	3430,53173	82,45088	0,14671	0,14671	2,6443
	3439,97248	86,7957	0,30487	0,30487	2,58266
	3449,46533	89,56009	0,42208	0,42208	2,49764
	3460,20761	90,97135	0	0	2,4299
	3469,81263	93,54415	0	0	2,35095
	3479,47112	95,13198	0	0	2,18356
	3490,4014	94,68603	0	0	2,31262
	3500,17501	85,49043	0	0	2,57906
	3510,00351	75,23934	1,58372	1,58372	2,95896
	3519,88736	65,0021	0	0	3,22622
	3529,82704	91,45648	0,21287	0,21287	2,2816
	3539,82301	105,2357	0,03143	0,03143	1,82393
	3549,87575	109,64751	0	0	1,86863
	3559,98576	103,9547	0,38818	0,38818	2,01997
	3570,15352	97,14627	0,69552	0,69552	1,95914
	3580,37952	95,922	0,85808	0,85808	2,08756
	3589,37545	98,2215	2,07305	2,07305	2,01245
	3599,71202	99,66965	12,75887	12,75887	1,89006
	3610,1083	98,4331	38,90391	38,90391	1,83977
	3620,56481	98,00231	32,49041	32,49041	1,83279
	3629,76407	101,24249	16,35743	16,35743	1,81149
	3640,33491	104,19043	13,62892	13,62892	1,71539
	3649,63504	101,68679	13,04798	13,04798	1,73924
	3660,32211	101,02376	20,98548	20,98548	1,73891
	3669,72477	101,7044	32,12174	32,12174	1,61312
	3680,53	105,93834	69,23445	69,23445	1,60658
	3690,0369	107,62462	100	100	1,61209
	3699,59304	108,05557	93,75804	93,75804	1,5557
	3710,57514	107,01572	55,63221	55,63221	1,55765
	3720,2381	108,51583	38,00343	38,00343	1,5261
	3729,95151	109,69115	27,50464	27,50464	1,52183
	3739,71578	112,11416	23,77817	23,77817	1,40292
	3749,53131	113,72984	18,44323	18,44323	1,43855
	3759,3985	116,61743	14,23235	14,23235	1,32025
	3769,31775	117,92616	12,80603	12,80603	1,37062
	3779,28949	120,3925	9,79464	9,79464	1,39397
	3789,31413	123,00117	8,08672	8,08672	1,33474
	3799,3921	123,51513	5,27585	5,27585	1,31743
	3809,52381	127,41794	3,92823	3,92823	1,23058
	3819,7097	128,62584	3,1294	3,1294	1,28305
	3829,95021	131,38522	2,09331	2,09331	1,32962
	3840,24578	131,38827	1,38438	1,38438	1,22328
	3850,59684	129,89587	0,60673	0,60673	1,32405
	3859,5137	129,1459	0,34392	0,34392	1,28276
	3869,96904	126,91853	0	0	1,28001
	3880,48118	124,9213	0	0	1,30199
	3889,53715	122,79798	0	0	1,31989
	3900,15601	121,22721	0	0	1,40637
	3909,30414	119,06629	0	0	1,38586
	3920,03136	114,45967	0	0	1,42264
	3929,27308	110,74318	0	0	1,51903
	3940,11032	109,02061	0	0	1,44941
	3949,44708	107,94438	0	0	1,44547
	3960,39604	107,24851	0	0	1,39581
	3969,8293	106,86123	0	0	1,34073
	3979,3076	104,64009	0	0	1,37732
	3990,42298	100,73324	0	0	1,33786
	4000	96,17051	0	0	1,42

## Sheet: 5
				m/z
	Wavenumber	Pulse Energy	IRMPD Yield	122,9846	Noise
	cm-1	mJ	%	%	%
			Total	n = 4	Noise
	2240,14337	19,9087	0,51022	0,51022	1,57665
	2289,90153	33,56183	0,22623	0,22623	0,97852
	2339,72859	33,85008	0,0656	0,0656	0,90504
	2390,05736	41,20156	0	0	0,75288
	2440,21474	46,97449	0	0	0,65095
	2490,03984	55,31963	0,16439	0,16439	0,55058
	2540,00508	59,50301	0	0	0,49308
	2590,00259	58,65434	0,06335	0,06335	0,50998
	2639,91552	53,65816	0,12965	0,12965	0,54593
	2690,34167	50,91231	0,11019	0,11019	0,56712
	2739,72603	53,32757	0	0	0,56506
	2790,17857	56,61214	0,04888	0,04888	0,52304
	2840,10224	58,04077	0,20167	0,20167	0,46372
	2890,17341	66,14648	0,13783	0,13783	0,40489
	2940,31167	77,03257	0,09142	0,09142	0,34081
	2990,43062	85,62144	0,24489	0,24489	0,30864
	3000,30003	83,83502	0,23731	0,23731	0,30298
	3004,80769	84,44421	0,30865	0,30865	0,29793
	3010,2348	85,26127	0,20504	0,20504	0,28885
	3014,77238	83,93002	0,19147	0,19147	0,29769
	3020,23558	85,04482	0,29916	0,29916	0,28066
	3024,80339	86,56867	0,39833	0,39833	0,29415
	3030,30303	86,74713	0,38288	0,38288	0,27789
	3034,90137	85,78315	0,44129	0,44129	0,26689
	3040,43782	86,92321	0,39837	0,39837	0,27493
	3045,06699	88,12492	0,37969	0,37969	0,25864
	3049,71028	86,7528	0,44042	0,44042	0,26592
	3055,30095	86,51711	0,50783	0,50783	0,27108
	3059,97552	87,84762	0,39919	0,39919	0,26233
	3064,66442	89,23325	0,49244	0,49244	0,25428
	3070,3101	89,03166	0,53408	0,53408	0,2522
	3075,03075	86,54974	0,45417	0,45417	0,26311
	3079,76594	86,22938	0,56648	0,56648	0,25188
	3085,46745	87,10879	0,51551	0,51551	0,25027
	3090,23486	86,65625	0,60736	0,60736	0,24943
	3095,01702	86,02851	0,70682	0,70682	0,24611
	3099,81401	87,47776	0,80008	0,80008	0,24283
	3104,62589	88,48166	0,82003	0,82003	0,24065
	3110,41991	85,89679	0,8869	0,8869	0,23761
	3115,2648	85,39412	0,88709	0,88709	0,23935
	3120,1248	86,0449	1,15853	1,15853	0,23367
	3125	87,04208	1,20435	1,20435	0,22707
	3129,89045	86,0905	1,27979	1,27979	0,22882
	3134,79624	84,90979	1,37805	1,37805	0,2323
	3139,71743	86,26587	1,52738	1,52738	0,22573
	3144,65409	88,19026	1,55556	1,55556	0,21533
	3149,6063	88,54756	1,73501	1,73501	0,21488
	3154,57413	87,04142	1,65333	1,65333	0,2251
	3159,55766	88,13142	1,91505	1,91505	0,2188
	3164,55696	89,82831	2,1438	2,1438	0,21142
	3169,57211	90,34733	2,61744	2,61744	0,21495
	3174,60317	90,27599	3,16004	3,16004	0,20398
	3179,65024	89,677	3,68629	3,68629	0,20921
	3184,71338	91,12737	4,23742	4,23742	0,20513
	3189,79266	91,93566	5,31778	5,31778	0,20046
	3194,88818	91,92598	5,91948	5,91948	0,19704
	3200	92,20045	6,83683	6,83683	0,19825
	3205,12821	92,07911	7,68176	7,68176	0,19625
	3210,27287	94,14262	8,5826	8,5826	0,19384
	3215,43408	94,60816	9,46781	9,46781	0,19375
	3219,57502	94,7482	10,36515	10,36515	0,1893
	3224,7662	93,72018	12,51972	12,51972	0,19087
	3229,97416	94,07886	14,1488	14,1488	0,19249
	3235,19896	93,63228	14,94141	14,94141	0,19165
	3240,4407	92,07337	14,46206	14,46206	0,19335
	3244,64633	90,08074	13,29879	13,29879	0,20266
	3249,91875	88,01604	12,31389	12,31389	0,20135
	3255,20833	87,18572	11,70204	11,70204	0,20481
	3260,51516	86,83014	11,46937	11,46937	0,20702
	3264,7731	86,07188	11,53552	11,53552	0,20712
	3270,11118	84,70894	11,13554	11,13554	0,20492
	3275,46675	82,16972	9,53229	9,53229	0,18996
	3279,76386	81,02926	9,29841	9,29841	0,20827
	3285,15112	79,31515	8,67244	8,67244	0,21312
	3289,47368	78,07728	8,29873	8,29873	0,20957
	3294,89292	76,69221	8,60894	8,60894	0,22233
	3300,33003	75,99564	8,68856	8,68856	0,20601
	3304,69266	75,23412	9,8285	9,8285	0,22304
	3310,1622	73,38564	10,73971	10,73971	0,21105
	3314,55088	72,54663	12,50183	12,50183	0,207
	3320,05312	71,63305	17,40607	17,40607	0,22379
	3324,46809	70,36829	20,6444	20,6444	0,21841
	3330,00333	68,78694	24,5779	24,5779	0,25773
	3334,44481	68,15764	26,14337	26,14337	0,23782
	3340,01336	68,20494	28,38658	28,38658	0,24748
	3344,48161	68,8982	28,71259	28,71259	0,2358
	3350,08375	69,89148	28,21468	28,21468	0,22306
	3354,579	69,55484	27,31422	27,31422	0,23176
	3360,21505	69,44051	25,27254	25,27254	0,21597
	3364,73755	69,95344	23,58342	23,58342	0,21824
	3370,40782	70,37407	22,45017	22,45017	0,21921
	3374,95781	72,04311	20,27781	20,27781	0,2013
	3379,52011	72,53314	18,36466	18,36466	0,18559
	3385,24035	73,41161	16,66014	16,66014	0,18664
	3389,83051	73,88703	15,24155	15,24155	0,18153
	3394,43313	74,40443	14,636	14,636	0,18347
	3400,20401	75,53042	14,03126	14,03126	0,17884
	3404,83487	77,43998	13,64195	13,64195	0,16979
	3409,47835	79,2246	13,43881	13,43881	0,16246
	3415,30055	79,68688	14,02903	14,02903	0,17199
	3419,97264	79,60102	13,27803	13,27803	0,16205
	3424,65753	79,63364	12,78433	12,78433	0,15537
	3430,53173	81,30838	12,69873	12,69873	0,14963
	3435,24562	83,66867	12,83265	12,83265	0,1491
	3439,97248	86,04856	12,45536	12,45536	0,13995
	3444,71237	87,07497	12,44736	12,44736	0,13788
	3449,46533	88,23317	12,93539	12,93539	0,13366
	3455,42502	89,00552	13,48996	13,48996	0,13368
	3460,20761	89,7319	14,37438	14,37438	0,12609
	3465,00347	91,15875	16,2357	16,2357	0,13345
	3469,81263	92,03393	18,01007	18,01007	0,12552
	3474,63516	93,67927	20,57241	20,57241	0,13282
	3479,47112	93,13401	23,97375	23,97375	0,13119
	3485,53503	93,2406	30,21656	30,21656	0,13355
	3490,4014	93,15623	35,79677	35,79677	0,13008
	3495,28137	88,55314	42,79029	42,79029	0,14735
	3500,17501	83,78528	47,49935	47,49935	0,15074
	3505,08237	79,60293	52,12271	52,12271	0,15346
	3510,00351	74,39995	52,65368	52,65368	0,16915
	3514,93849	69,35164	49,77069	49,77069	0,18101
	3519,88736	63,85649	44,32882	44,32882	0,19257
	3524,85019	74,78851	37,77992	37,77992	0,15643
	3529,82704	88,6477	32,78652	32,78652	0,13298
	3534,81796	96,9795	27,32238	27,32238	0,12303
	3539,82301	103,5242	23,84545	23,84545	0,11838
	3544,84225	108,37334	20,1694	20,1694	0,10587
	3549,87575	107,69999	18,01456	18,01456	0,10785
	3554,92357	105,47058	16,26523	16,26523	0,10752
	3559,98576	102,50969	14,36985	14,36985	0,10326
	3565,06239	98,46221	12,46464	12,46464	0,10886
	3570,15352	95,25065	11,16164	11,16164	0,10789
	3575,25921	93,71962	9,73574	9,73574	0,10829
	3580,37952	94,42019	8,6833	8,6833	0,10368
	3585,51452	95,0545	7,70528	7,70528	0,10083
	3589,37545	96,28086	7,6301	7,6301	0,0987
	3594,5363	97,02175	8,06254	8,06254	0,09836
	3599,71202	98,1037	9,93088	9,93088	0,09419
	3604,90267	97,31823	12,2781	12,2781	0,09893
	3610,1083	96,24828	11,72055	11,72055	0,09081
	3615,32899	96,21881	11,60168	11,60168	0,10494
	3620,56481	96,80911	11,77319	11,77319	0,10074
	3624,50163	98,40505	10,84702	10,84702	0,08711
	3629,76407	99,45692	10,4665	10,4665	0,08626
	3635,0418	101,30153	9,91782	9,91782	0,08936
	3640,33491	102,23806	10,00141	10,00141	0,08362
	3645,64346	101,27527	10,17173	10,17173	0,08087
	3649,63504	99,39003	11,13441	11,13441	0,08467
	3654,97076	99,08253	13,34945	13,34945	0,08761
	3660,32211	98,86305	17,03679	17,03679	0,08478
	3664,34591	99,60504	22,76536	22,76536	0,08717
	3669,72477	100,05055	33,55551	33,55551	0,09198
	3675,11944	101,50788	49,4698	49,4698	0,09304
	3680,53	103,87333	76,51289	76,51289	0,09292
	3684,59838	105,35454	91,7862	91,7862	0,09014
	3690,0369	105,60428	100	100	0,0923
	3695,4915	106,26133	94,18304	94,18304	0,09019
	3699,59304	105,8067	87,39997	87,39997	0,08953
	3705,07595	105,57502	82,04542	82,04542	0,08472
	3710,57514	104,39356	64,61162	64,61162	0,08228
	3714,71025	105,09667	53,61006	53,61006	0,07713
	3720,2381	106,01189	39,96598	39,96598	0,07366
	3724,39479	106,72224	32,95836	32,95836	0,07079
	3729,95151	107,55288	27,97592	27,97592	0,07287
	3735,52484	108,14473	23,66533	23,66533	0,07438
	3739,71578	109,612	20,80914	20,80914	0,06513
	3745,31835	110,62211	18,0579	18,0579	0,06519
	3749,53131	110,77678	15,79492	15,79492	0,06458
	3755,16335	113,45118	13,79117	13,79117	0,06279
	3759,3985	113,98621	12,09328	12,09328	0,06093
	3765,06024	114,45808	10,37678	10,37678	0,06121
	3769,31775	115,33404	8,93267	8,93267	0,05562
	3775,00944	116,53461	7,79881	7,79881	0,05477
	3779,28949	117,67074	7,27964	7,27964	0,05492
	3785,01136	119,44279	6,62239	6,62239	0,05468
	3789,31413	120,58011	6,09006	6,09006	0,05143
	3795,06641	120,72528	5,50143	5,50143	0,05415
	3799,3921	121,20678	4,78582	4,78582	0,04948
	3805,17504	122,54341	4,48725	4,48725	0,05129
	3809,52381	124,53293	4,15017	4,15017	0,05193
	3815,33766	124,46062	3,66044	3,66044	0,05015
	3819,7097	125,49976	3,40802	3,40802	0,04879
	3825,55471	127,48297	3,21965	3,21965	0,0487
	3829,95021	128,32939	2,98619	2,98619	0,04864
	3834,35583	128,19372	2,65044	2,65044	0,04718
	3840,24578	128,44355	2,42351	2,42351	0,04772
	3844,67512	129,2872	2,42602	2,42602	0,05124
	3850,59684	126,91167	2,17336	2,17336	0,0512
	3855,05012	125,6908	1,89427	1,89427	0,04663
	3859,5137	126,25753	1,80252	1,80252	0,04807
	3865,48125	124,55516	1,69874	1,69874	0,04886
	3869,96904	123,44833	1,55898	1,55898	0,04802
	3874,46726	122,41136	1,472	1,472	0,04856
	3880,48118	121,218	1,44798	1,44798	0,04939
	3885,00389	120,67036	1,41252	1,41252	0,05166
	3889,53715	120,07187	1,34643	1,34643	0,04849
	3895,59797	120,07471	1,32167	1,32167	0,0476
	3900,15601	118,34833	1,31892	1,31892	0,05104
	3904,72472	117,79007	1,29175	1,29175	0,05084
	3909,30414	116,22409	1,26208	1,26208	0,05283
	3915,42678	113,59573	1,23677	1,23677	0,05496
	3920,03136	112,04292	1,20728	1,20728	0,05368
	3924,64678	110,12192	1,24935	1,24935	0,05634
	3929,27308	108,15524	1,1419	1,1419	0,05575
	3935,45848	107,09741	1,07175	1,07175	0,05837
	3940,11032	106,25595	0,94972	0,94972	0,05839
	3944,77318	106,48529	0,92433	0,92433	0,06025
	3949,44708	106,31779	0,82937	0,82937	0,05832
	3955,6962	106,05206	0,77737	0,77737	0,05547
	3960,39604	105,28631	0,7974	0,7974	0,05906
	3965,10706	105,44436	0,75632	0,75632	0,05869
	3969,8293	105,00721	0,7915	0,7915	0,06018
	3974,5628	104,12451	0,76342	0,76342	0,06165
	3979,3076	102,76794	0,7457	0,7457	0,06253
	3985,65165	100,91334	0,68764	0,68764	0,05978
	3990,42298	98,69778	0,61692	0,61692	0,06038
	3995,20575	96,22887	0,5857	0,5857	0,06146
	4000	94,27927	0,58249	0,58249	0,06193

## Sheet: 6
				m/z	m/z
	Wavenumber	Pulse Energy	IRMPD Yield	122,9867	140,9967	Noise
	cm-1	mJ	%	%	%	%
			Total	n = 4	n = 5	Noise
	2240,14337	20,163	0	0	0	3,17797
	2289,90153	32,595	0	0	0	2,25627
	2339,72859	34,36	0	0	0	2,45475
	2390,05736	41,606	0	0	0	2,30935
	2440,21474	47,051	0	0	0	1,94971
	2490,03984	55,768	0	0	0	1,58263
	2540,00508	58,959	0	0	0	1,61444
	2590,00259	58,423	0	0	0	1,51799
	2639,91552	53,449	0	0	0	1,72351
	2690,34167	50,591	0	0	0	1,68628
	2739,72603	52,921	0	0	0	1,64775
	2790,17857	56,309	0	0	0	1,60802
	2840,10224	57,53	0	0	0	1,55528
	2890,17341	65,869	0	0	0	1,4068
	2940,31167	76,397	0	0	0	1,11934
	2990,43062	84,77	0	0	0	1,01669
	3000,30003	83,46	0	0	0	1,16668
	3004,80769	83,932	0	0	0	1,24038
	3010,2348	84,673	0	0	0	1,13343
	3014,77238	83,193	0	0	0	1,15502
	3020,23558	84,165	0	0	0	1,0897
	3024,80339	86,126	0	0	0	1,27142
	3030,30303	86,289	0	0	0	1,05562
	3034,90137	85,304	0	0	0	1,1053
	3040,43782	86,312	0	0	0	1,09205
	3045,06699	87,707	0	0	0	1,08292
	3049,71028	86,58	0	0	0	1,14795
	3055,30095	86,249	0	0	0	1,05178
	3059,97552	87,454	0	0	0	1,1162
	3064,66442	88,995	0	0	0	1,02131
	3070,3101	88,19	1,20583	0	1,20583	1,10933
	3075,03075	85,963	0	0	0	1,05174
	3079,76594	85,935	1,38746	0	1,38746	1,10302
	3085,46745	87,426	1,14435	0	1,14435	1,0687
	3090,23486	86,71	1,48132	0	1,48132	1,10943
	3095,01702	86,399	1,7926	0	1,7926	1,17863
	3099,81401	87,854	1,38254	0	1,38254	1,24824
	3104,62589	89,097	1,93595	0	1,93595	1,32739
	3110,41991	86,312	1,93777	0	1,93777	1,28501
	3115,2648	85,411	1,86848	0	1,86848	1,26482
	3120,1248	86,755	2,42639	0	2,42639	1,2704
	3125	87,657	2,43184	0	2,43184	1,32726
	3129,89045	86,325	2,72488	0	2,72488	1,25836
	3134,79624	85,693	3,26112	0	3,26112	1,2245
	3139,71743	87,228	3,1352	0	3,1352	1,17087
	3144,65409	88,843	4,01237	0	4,01237	1,10751
	3149,6063	88,858	4,41316	0	4,41316	1,22047
	3154,57413	87,957	5,15008	0	5,15008	1,32228
	3159,55766	88,798	5,69349	0	5,69349	1,25389
	3164,55696	90,617	6,22499	0	6,22499	1,20807
	3169,57211	90,941	7,38779	0	7,38779	1,15749
	3174,60317	90,664	9,13137	0	9,13137	1,28096
	3179,65024	90,773	10,34638	0	10,34638	1,21933
	3184,71338	92,543	11,91416	0	11,91416	1,22131
	3189,79266	92,068	15,45434	0	15,45434	1,39925
	3194,88818	92,587	18,44247	0	18,44247	1,34226
	3200	92,443	20,11043	0	20,11043	1,30294
	3205,12821	92,773	19,6821	0	19,6821	1,25512
	3210,27287	94,797	21,45078	0	21,45078	1,28069
	3215,43408	95,511	23,02965	0	23,02965	1,40561
	3219,57502	95,028	25,07749	0	25,07749	1,45145
	3224,7662	94,862	28,33832	0	28,33832	1,59953
	3229,97416	94,927	28,40829	0	28,40829	1,29898
	3235,19896	94,564	28,02039	0	28,02039	1,32643
	3240,4407	92,401	26,19341	0	26,19341	1,34054
	3244,64633	90,734	25,1937	0	25,1937	1,236
	3249,91875	88,555	24,30874	0	24,30874	1,33445
	3255,20833	87,833	24,81602	0	24,81602	1,25288
	3260,51516	87,661	22,56284	0	22,56284	1,18758
	3264,7731	86,571	22,56286	0	22,56286	1,24582
	3270,11118	85,426	21,06751	0	21,06751	1,23281
	3275,46675	83,161	19,09419	0	19,09419	1,28203
	3279,76386	81,606	19,53156	0	19,53156	1,22628
	3285,15112	80,152	18,64333	0	18,64333	1,31162
	3289,47368	79,417	19,52832	0	19,52832	1,32066
	3294,89292	77,804	20,71016	0	20,71016	1,54578
	3300,33003	76,589	21,96856	0	21,96856	1,52084
	3304,69266	75,79	22,0016	0	22,0016	1,77795
	3310,1622	73,814	22,98529	0	22,98529	1,83233
	3314,55088	72,524	24,05728	0	24,05728	1,80479
	3320,05312	72,111	26,26863	0	26,26863	1,70331
	3324,46809	71,338	29,88233	0	29,88233	1,76153
	3330,00333	69,674	39,00153	0	39,00153	1,85482
	3334,44481	68,946	49,83062	2,01318	47,81744	1,99888
	3340,01336	69,15	61,59927	0	61,59927	2,12787
	3344,48161	69,248	75,06953	2,2562	72,81333	2,08744
	3350,08375	70,646	80,04678	0	80,04678	2,2422
	3354,579	69,949	82,63893	2,32422	80,31471	2,03604
	3360,21505	70,21	78,36888	0	78,36888	2,45719
	3364,73755	70,107	77,34373	2,38115	74,96258	2,30654
	3370,40782	70,922	72,2626	3,00261	69,25999	2,48958
	3374,95781	72,57	69,87092	2,6378	67,23312	2,40546
	3379,52011	73,443	66,22814	0	66,22814	2,36722
	3385,24035	74,076	58,23979	0	58,23979	2,44122
	3389,83051	74,24	56,62354	0	56,62354	2,53304
	3394,43313	74,57	52,84495	0	52,84495	2,22612
	3400,20401	76,802	49,48487	0	49,48487	2,12236
	3404,83487	78,411	47,22862	0	47,22862	2,36251
	3409,47835	79,474	46,42452	0	46,42452	2,14545
	3415,30055	80,542	45,32439	0	45,32439	2,06147
	3419,97264	80,036	43,61562	0	43,61562	2,02417
	3424,65753	80,506	41,80809	0	41,80809	2,0204
	3430,53173	81,824	43,54541	0	43,54541	2,21497
	3435,24562	84,151	44,89488	1,94628	42,9486	1,88013
	3439,97248	86,345	42,53613	0	42,53613	2,09925
	3444,71237	88,218	40,78125	0	40,78125	2,1934
	3449,46533	89,862	40,30294	0	40,30294	1,82172
	3455,42502	90,123	39,38086	0	39,38086	1,83554
	3460,20761	90,705	40,11386	0	40,11386	2,00067
	3465,00347	92,154	44,10416	2,96442	41,13974	2,89489
	3469,81263	93,436	45,51389	0	45,51389	2,72244
	3474,63516	94,302	48,97227	0	48,97227	2,67996
	3479,47112	94,211	56,53032	3,44459	53,08573	2,5932
	3485,53503	94,256	66,35667	4,21603	62,14065	2,74176
	3490,4014	93,983	76,36816	4,76614	71,60202	2,60819
	3495,28137	89,779	82,34445	8,01978	74,32467	2,79932
	3500,17501	85,242	88,36094	7,59126	80,76969	3,13925
	3505,08237	80,333	93,23903	8,78335	84,45569	2,95338
	3510,00351	75,256	100	9,77353	90,22647	2,85119
	3514,93849	70,392	95,70055	7,57781	88,12274	0,40409
	3519,88736	64,463	95,88517	6,14387	89,7413	0,39172
	3524,85019	76,096	88,4266	6,00645	82,42016	0,35005
	3529,82704	90,512	77,73687	5,2173	72,51957	0,31699
	3534,81796	98,524	66,48262	4,07018	62,41245	0,29484
	3539,82301	104,822	57,84214	3,2526	54,58954	0,31095
	3544,84225	109,246	51,00993	2,61517	48,39475	0,3181
	3549,87575	109,51	47,64122	2,21404	45,42717	0,36969
	3554,92357	107,156	43,71359	1,83108	41,88251	0,29901
	3559,98576	103,674	41,85536	1,62556	40,2298	0,25882
	3565,06239	99,417	40,21898	1,31703	38,90195	0,25924
	3570,15352	96,199	39,55434	1,06134	38,493	0,27848
	3575,25921	95,034	39,72474	0,93853	38,78621	0,30588
	3580,37952	95,199	38,40849	0,79	37,61849	0,2771
	3585,51452	95,893	36,06864	0,53691	35,53173	0,30381
	3589,37545	97,324	35,42227	0,71326	34,70901	0,3066
	3594,5363	98,414	34,26046	0,70427	33,5562	0,33139
	3599,71202	99,204	34,67165	1,01343	33,65822	0,33462
	3604,90267	98,627	32,77069	1,08289	31,6878	0,36519
	3610,1083	97,94	30,63122	1,0772	29,55402	0,33639
	3615,32899	96,955	29,648	0,85458	28,79342	0,31959
	3620,56481	98,134	31,68341	0,97508	30,70833	0,33245
	3624,50163	99,355	33,1726	1,04744	32,12516	0,32698
	3629,76407	100,456	30,16238	0,883	29,27938	0,29694
	3635,0418	102,282	28,91225	0,86444	28,04781	0,28841
	3640,33491	103,513	31,12491	1,01685	30,10806	0,28685
	3645,64346	102,098	33,12633	1,07523	32,0511	0,28725
	3649,63504	101,25	33,92993	1,08498	32,84495	0,29743
	3654,97076	100,722	37,87677	1,48905	36,38772	0,29507
	3660,32211	100,459	47,3397	2,41155	44,92815	0,31897
	3664,34591	100,774	56,61471	3,71792	52,89679	0,33598
	3669,72477	101,059	67,25132	6,14032	61,111	0,32632
	3675,11944	102,491	77,65946	9,7532	67,90626	0,32376
	3680,53	105,376	88,98704	16,14974	72,8373	0,32908
	3684,59838	106,635	91,15471	19,32439	71,83032	0,32478
	3690,0369	106,74	84,08163	19,73145	64,35018	0,35579
	3695,4915	107,471	73,26365	15,62164	57,64201	0,35983
	3699,59304	106,955	69,47258	13,74984	55,72273	0,34779
	3705,07595	106,502	81,38529	15,3487	66,03659	0,37171
	3710,57514	105,927	86,90592	12,97353	73,93239	0,36948
	3714,71025	106,735	73,42211	9,52876	63,89335	0,37054
	3720,2381	107,603	54,18515	5,63792	48,54723	0,34142
	3724,39479	107,779	46,2098	4,20436	42,00545	0,36651
	3729,95151	108,842	39,95127	3,28698	36,66429	0,33866
	3735,52484	109,983	34,86525	2,53124	32,33401	0,34858
	3739,71578	111,162	31,85303	2,03928	29,81375	0,34119
	3745,31835	112,016	27,33185	1,74059	25,59125	0,34992
	3749,53131	112,337	24,43806	1,2988	23,13926	0,35086
	3755,16335	114,488	21,44154	1,11808	20,32346	0,30548
	3759,3985	115,461	19,22466	0,89339	18,33126	0,30551
	3765,06024	115,587	17,12253	0,70529	16,41724	0,30978
	3769,31775	116,466	16,23162	0,68216	15,54946	0,31819
	3775,00944	118,316	14,61638	0,51328	14,10309	0,33577
	3779,28949	119,229	13,65408	0,53303	13,12105	0,31741
	3785,01136	120,607	12,66306	0,38298	12,28009	0,32834
	3789,31413	121,891	11,58284	0,38804	11,1948	0,3216
	3795,06641	122,216	10,48775	0,39788	10,08987	0,29597
	3799,3921	122,437	9,07587	0	9,07587	0,30112
	3809,52381	126,216	7,87865	0	7,87865	0,26586
	3819,7097	127,323	6,92765	0	6,92765	0,32211
	3829,95021	130,383	6,28034	0	6,28034	0,30642
	3840,24578	130,228	5,57525	0	5,57525	0,32631
	3850,59684	128,626	4,66733	0	4,66733	0,33227
	3859,5137	127,589	4,48536	0	4,48536	0,33406
	3869,96904	125,909	3,92688	0	3,92688	0,32562
	3880,48118	123,115	3,69134	0	3,69134	0,32418
	3889,53715	122,053	3,48259	0	3,48259	0,32995
	3900,15601	120,929	3,32244	0	3,32244	0,30718
	3909,30414	118,431	3,61293	0	3,61293	0,33096
	3920,03136	113,433	3,39135	0	3,39135	0,32975
	3929,27308	110,317	3,16544	0	3,16544	0,35671
	3940,11032	108,026	2,72018	0	2,72018	0,36657
	3949,44708	107,136	2,50136	0	2,50136	0,38009
	3960,39604	105,989	2,41423	0	2,41423	0,39463
	3969,8293	106,153	2,18263	0	2,18263	0,37084
	3979,3076	104,169	2,16026	0	2,16026	0,36553
	3990,42298	99,012	2,14633	0	2,14633	0,40049
	4000	94,707	1,98272	0	1,98272	0,41268

## Sheet: 7
				m/z	m/z
	Wavenumber	Pulse Energy	IRMPD Yield	140,9935	159,0037	Noise
	cm-1	mJ	%	%	%	%
			Total	n = 5	n = 6	Noise
	2240,14337	20,224	1,73461	0	1,73461	1,4581
	2289,90153	32,475	1,29465	0	1,29465	0,91165
	2339,72859	34,299	0,38097	0	0,38097	0,92802
	2390,05736	41,601	0,15029	0	0,15029	0,75216
	2440,21474	47,48	0	0	0	0,65547
	2490,03984	55,535	0,12411	0	0,12411	0,55371
	2540,00508	59,406	0,23887	0	0,23887	0,54938
	2590,00259	58,494	0	0	0	0,56767
	2639,91552	53,824	0	0	0	0,59385
	2690,34167	50,786	0	0	0	0,59809
	2739,72603	53,304	0	0	0	0,57169
	2790,17857	57,205	0	0	0	0,5412
	2840,10224	57,842	0,12551	0	0,12551	0,52679
	2890,17341	66,024	0,03615	0	0,03615	0,46432
	2940,31167	76,801	0,06044	0	0,06044	0,39447
	2990,43062	84,881	0,31968	0	0,31968	0,35057
	3000,30003	83,972	0,33603	0	0,33603	0,34533
	3004,80769	84,162	0,32241	0	0,32241	0,35853
	3010,2348	84,9	0,26753	0	0,26753	0,36298
	3014,77238	83,747	0,3875	0	0,3875	0,36826
	3020,23558	84,829	0,43098	0	0,43098	0,36381
	3024,80339	86,798	0,31991	0	0,31991	0,33714
	3030,30303	86,712	0,45327	0	0,45327	0,34778
	3034,90137	85,753	0,57307	0	0,57307	0,34591
	3040,43782	87,153	0,44108	0	0,44108	0,3289
	3045,06699	88,283	0,45	0	0,45	0,33469
	3049,71028	87,282	0,61945	0	0,61945	0,33806
	3055,30095	86,253	0,6377	0	0,6377	0,34552
	3059,97552	87,684	0,63128	0	0,63128	0,3307
	3064,66442	89,196	0,73012	0	0,73012	0,33487
	3070,3101	88,834	0,75022	0	0,75022	0,33414
	3075,03075	86,763	0,82527	0	0,82527	0,33828
	3079,76594	86,649	0,66513	0	0,66513	0,35013
	3085,46745	87,825	0,96487	0	0,96487	0,35439
	3090,23486	87,161	0,9764	0	0,9764	0,35511
	3095,01702	86,906	0,87717	0	0,87717	0,35628
	3099,81401	88,231	1,22417	0	1,22417	0,35724
	3104,62589	89,316	1,28121	0	1,28121	0,35439
	3110,41991	86,998	1,36995	0	1,36995	0,37156
	3115,2648	86,074	1,61063	0	1,61063	0,35889
	3120,1248	86,947	1,65781	0	1,65781	0,36797
	3125	88,009	1,96183	0	1,96183	0,37824
	3129,89045	86,979	2,29491	0	2,29491	0,40093
	3134,79624	86,008	2,48558	0	2,48558	0,4081
	3139,71743	87,708	3,10725	0	3,10725	0,40656
	3144,65409	90,178	3,59296	0	3,59296	0,40851
	3149,6063	89,821	4,17423	0	4,17423	0,41837
	3154,57413	88,696	5,1539	0	5,1539	0,42061
	3159,55766	89,319	6,10739	0	6,10739	0,4061
	3164,55696	91,38	7,2722	0	7,2722	0,39443
	3169,57211	92,589	8,45424	0	8,45424	0,40726
	3174,60317	91,602	10,28613	0	10,28613	0,41065
	3179,65024	91,781	12,37662	0	12,37662	0,39819
	3184,71338	92,493	14,73598	0	14,73598	0,40921
	3189,79266	93,488	17,39977	0,49937	16,90039	0,41722
	3194,88818	93,415	20,80829	0,6794	20,12889	0,39613
	3200	93,231	21,74814	0,68114	21,06699	0,39923
	3205,12821	93,349	22,35702	0,89007	21,46696	0,40476
	3210,27287	95,345	22,80844	0,94871	21,85974	0,39912
	3215,43408	96,194	24,43932	1,09109	23,34823	0,39616
	3219,57502	95,573	24,92234	1,11102	23,81132	0,39333
	3224,7662	95,573	25,56203	1,21068	24,35135	0,4036
	3229,97416	96,067	24,92544	1,30211	23,62332	0,39448
	3235,19896	95,585	25,06931	1,393	23,67631	0,39424
	3240,4407	93,384	25,74815	1,07373	24,67442	0,40181
	3244,64633	91,888	25,90196	1,24241	24,65955	0,43351
	3249,91875	89,649	25,70734	1,19973	24,50761	0,43094
	3255,20833	88,946	25,13272	1,01351	24,11921	0,43573
	3260,51516	88,339	25,33308	1,165	24,16808	0,44895
	3264,7731	87,961	24,17023	0,90998	23,26026	0,43948
	3270,11118	85,928	23,26079	0,80418	22,45661	0,45965
	3275,46675	84,066	23,93276	0,87578	23,05698	0,4822
	3279,76386	82,629	24,37619	0,7857	23,5905	0,49895
	3285,15112	80,911	25,9803	0,89876	25,08153	0,48142
	3289,47368	80,361	27,86618	0,84228	27,0239	0,492
	3294,89292	78,983	28,7901	0,89162	27,89848	0,50514
	3300,33003	77,527	28,57244	1,18487	27,38757	0,52708
	3304,69266	76,927	27,11076	0,93312	26,17764	0,522
	3310,1622	74,685	26,50521	0,72394	25,78127	0,54923
	3314,55088	73,57	26,70892	1,03962	25,6693	0,57737
	3320,05312	72,855	26,95162	0,98764	25,96399	0,57839
	3324,46809	71,926	28,8324	1,30059	27,53181	0,59614
	3330,00333	70,466	32,19074	1,82021	30,37053	0,5907
	3334,44481	69,644	37,10929	2,91984	34,18945	0,5933
	3340,01336	69,594	47,48399	4,71466	42,76933	0,60392
	3344,48161	70,145	56,63786	6,47574	50,16213	0,62178
	3350,08375	71,161	72,87202	9,4285	63,44352	0,58712
	3354,579	71,033	84,4465	10,02598	74,42052	0,61252
	3360,21505	70,944	95,15711	11,03523	84,12188	0,62562
	3364,73755	70,817	100	11,34719	88,65281	0,60966
	3370,40782	71,36	99,07839	10,76376	88,31463	0,60154
	3374,95781	73,116	96,93328	10,12829	86,80499	0,59188
	3379,52011	73,506	93,01262	9,58044	83,43218	0,61164
	3385,24035	74,445	87,16026	8,45305	78,7072	0,60102
	3389,83051	74,689	82,10571	7,83774	74,26797	0,59324
	3394,43313	75,437	75,23974	6,79812	68,44162	0,61469
	3400,20401	76,823	73,03344	6,64574	66,3877	0,61353
	3404,83487	78,615	67,5839	5,88352	61,70038	0,60703
	3409,47835	80,023	65,32183	6,0381	59,28373	0,59064
	3415,30055	80,889	61,79033	5,5955	56,19483	0,57826
	3419,97264	80,387	59,206	5,07503	54,13097	0,5846
	3424,65753	80,945	56,38576	5,02313	51,36263	0,61113
	3430,53173	82,652	56,86789	5,25597	51,61192	0,59224
	3435,24562	84,674	57,46265	5,26331	52,19935	0,58903
	3439,97248	87,196	56,33163	5,1314	51,20023	0,55739
	3444,71237	88,269	56,789	5,21707	51,57193	0,57942
	3449,46533	89,857	56,44656	4,8827	51,56386	0,56335
	3455,42502	90,336	55,41823	4,8321	50,58613	0,55537
	3460,20761	91,526	55,10728	4,98333	50,12395	0,54706
	3465,00347	92,243	54,61239	5,46627	49,14612	0,55614
	3469,81263	93,485	55,1398	5,8303	49,3095	0,5468
	3474,63516	94,738	56,89932	6,6705	50,22882	0,52902
	3479,47112	95,109	59,55896	8,33045	51,2285	0,54465
	3485,53503	94,764	65,87107	11,11097	54,14523	0,54277
	3490,4014	94,885	71,5352	13,94429	56,98223	0,54919
	3495,28137	90,099	76,00731	15,96305	59,33511	0,60578
	3500,17501	85,28	79,32676	18,22866	60,22712	0,63645
	3505,08237	80,482	82,92746	18,14829	63,95029	0,71294
	3510,00351	75,642	81,4188	17,245	63,36409	0,74447
	3514,93849	70,445	80,0347	16,29452	63,74018	0,81722
	3519,88736	64,713	80,13447	15,01665	65,11783	0,81037
	3524,85019	76,109	73,73132	14,03065	59,70068	0,71758
	3529,82704	90,863	65,15165	12,88549	52,26616	0,59658
	3534,81796	98,893	58,89651	10,47654	48,41997	0,51647
	3539,82301	105,649	50,91289	8,3077	42,60519	0,48318
	3544,84225	110,36	47,92963	7,54233	40,3873	0,49904
	3549,87575	109,513	45,33334	6,46416	38,86918	0,50996
	3554,92357	106,892	46,22818	6,16408	40,0641	0,51333
	3559,98576	103,733	48,15882	6,26954	41,88928	0,53979
	3565,06239	99,635	49,73763	6,30217	43,43546	0,54243
	3570,15352	96,705	52,33169	6,12057	46,21113	0,58425
	3575,25921	95,32	56,34958	7,00624	49,34334	0,59602
	3580,37952	95,678	58,17879	7,30087	50,87792	0,57767
	3585,51452	96,286	60,84378	7,14931	53,69447	0,58998
	3589,37545	97,408	62,34775	7,13987	55,20787	0,61646
	3594,5363	98,383	62,52641	6,79882	55,72759	0,59915
	3599,71202	99,244	59,19441	6,2489	52,94551	0,56925
	3604,90267	98,755	56,55701	5,61237	50,94464	0,58482
	3610,1083	97,211	54,26507	5,01765	49,24742	0,61535
	3615,32899	97,238	52,048	4,88518	47,16282	0,61353
	3620,56481	98,57	50,99388	4,91188	46,082	0,60003
	3624,50163	100,059	49,71015	4,99143	44,71872	0,57868
	3629,76407	100,581	44,14484	3,88018	40,26465	0,58445
	3635,0418	102,834	45,32469	3,98782	41,33687	0,55726
	3640,33491	103,483	48,69515	4,46954	44,22561	0,57102
	3645,64346	101,742	51,84687	5,088	46,75886	0,57061
	3649,63504	100,066	54,05634	5,27098	48,78536	0,60496
	3654,97076	99,891	55,96535	6,01032	49,95502	0,60297
	3660,32211	100,134	59,31772	7,57985	51,73787	0,59844
	3664,34591	100,712	63,59331	9,82054	53,77277	0,60948
	3669,72477	100,728	66,48304	12,08865	53,5847	0,61052
	3675,11944	101,376	68,51949	14,2167	53,08923	0,63087
	3680,53	104,945	76,02854	18,45685	54,78068	0,6201
	3684,59838	106,132	74,99004	18,9569	52,50724	0,59863
	3690,0369	105,844	63,98271	14,59211	46,40382	0,59575
	3695,4915	107,399	56,00812	10,6841	43,22657	0,57278
	3699,59304	107,082	53,53832	10,16992	41,70938	0,557
	3705,07595	106,719	61,09278	13,96592	44,91761	0,55554
	3710,57514	105,2	79,41413	20,94478	56,60615	0,57196
	3714,71025	106,112	76,71191	16,37368	59,05982	0,57266
	3720,2381	106,722	54,65012	8,21205	46,43807	0,57565
	3724,39479	107,146	46,16261	6,30662	39,856	0,59167
	3729,95151	107,685	39,86584	4,7275	35,13834	0,57347
	3735,52484	109,117	35,28724	3,78584	31,50141	0,53675
	3739,71578	110,432	31,71989	2,90636	28,81353	0,53318
	3745,31835	110,545	27,63116	2,32508	25,30608	0,54608
	3749,53131	111,305	23,61518	1,65238	21,9628	0,53658
	3755,16335	113,834	20,85971	1,42755	19,43216	0,53946
	3759,3985	114,84	19,06919	1,29428	17,77491	0,49291
	3765,06024	115,465	17,07778	0,88678	16,19101	0,51007
	3769,31775	116,206	15,10072	0,74809	14,35263	0,49861
	3775,00944	117,662	14,25022	0,5707	13,67952	0,49013
	3779,28949	118,186	13,34912	0,66735	12,68177	0,50516
	3785,01136	120,49	11,84016	0,52068	11,31948	0,48257
	3789,31413	121,349	10,42844	0	10,42844	0,49797
	3795,06641	121,857	9,73166	0	9,73166	0,49804
	3799,3921	121,541	8,98079	0	8,98079	0,49493
	3809,52381	125,686	7,86849	0	7,86849	0,48735
	3819,7097	126,937	6,7105	0	6,7105	0,48922
	3829,95021	129,725	6,12987	0	6,12987	0,4643
	3840,24578	129,713	5,47643	0	5,47643	0,48062
	3850,59684	127,868	4,57439	0	4,57439	0,46467
	3859,5137	127,47	4,20806	0	4,20806	0,47378
	3869,96904	124,882	3,98911	0	3,98911	0,49841
	3880,48118	122,886	3,54858	0	3,54858	0,50636
	3889,53715	121,86	3,345	0	3,345	0,50105
	3900,15601	120,029	3,21462	0	3,21462	0,51085
	3909,30414	118,445	3,3155	0	3,3155	0,5282
	3920,03136	113,311	3,22845	0	3,22845	0,55127
	3929,27308	110,373	3,0683	0	3,0683	0,56649
	3940,11032	107,938	2,5302	0	2,5302	0,58394
	3949,44708	106,843	2,39553	0	2,39553	0,60287
	3960,39604	107,268	2,34333	0	2,34333	0,59761
	3969,8293	106,151	2,19113	0	2,19113	0,62891
	3979,3076	104,616	2,14999	0	2,14999	0,6143
	3990,42298	100,57	1,81609	0	1,81609	0,64599
	4000	95,402	2,13178	0	2,13178	0,6887

## Sheet: 8
				m/z	m/z	m/z
	Wavenumber	Pulse Energy	IRMPD Yield	159,0076	175,002	177,0188	Noise
	cm-1	mJ	%	%	%	%	%
			Total	n = 6	(n = 7) - H2	n = 7	Noise
	2240,14337	19,18368	1,99787	0	0,75222	1,24565	1,99047
	2289,90153	19,22758	2,49244	0	0,4665	2,02594	2,02213
	2339,72859	33,72563	1,35634	0	0,81079	0,54555	1,21666
	2390,05736	33,69651	1,14541	0	0,1924	0,95301	1,24243
	2440,21474	45,50392	0,82055	0	0,55271	0,26785	0,94516
	2490,03984	46,01383	0,64483	0	0,50667	0,13816	0,98501
	2540,00508	57,43639	0,66768	0	0,49538	0,17231	0,85798
	2590,00259	56,25546	0,66731	0	0,34717	0,32013	0,79498
	2639,91552	51,37921	0,55736	0	0,21242	0,34494	0,93973
	2690,34167	48,87594	1,34935	0	0,87132	0,47803	0,98658
	2739,72603	48,97624	1,11256	0	0,54604	0,56652	0,9578
	2790,17857	51,00462	1,3874	0	0,51597	0,87142	0,94924
	2840,10224	55,58428	4,01158	0	2,43496	1,57663	0,93662
	2890,17341	63,54564	3,64705	0	2,15963	1,48742	0,77817
	2940,31167	74,0632	4,71501	0	2,71347	2,00154	0,66229
	2990,43062	82,15823	5,66867	0	3,33275	2,33592	0,62104
	3000,30003	82,10956	5,36519	0	3,0481	2,31709	0,60802
	3010,2348	82,2351	5,62501	0	3,05086	2,57415	0,62153
	3020,23558	82,60131	5,44758	0	2,64942	2,79816	0,6124
	3030,30303	84,45613	5,45668	0	2,757	2,69968	0,6239
	3040,43782	84,39723	5,15559	0	2,54931	2,60628	0,63049
	3049,71028	84,46124	5,1164	0	2,4244	2,69201	0,60571
	3059,97552	85,36716	5,08136	0	2,17464	2,90672	0,57914
	3070,3101	85,45391	5,49282	0	2,48546	3,00736	0,57364
	3079,76594	84,82363	6,06069	0	2,85963	3,20106	0,62946
	3090,23486	85,19163	6,13086	0	2,30309	3,82776	0,62243
	3099,81401	84,94155	6,18788	0	2,62806	3,55983	0,60451
	3110,41991	84,72547	6,83363	0	2,83378	3,99985	0,61297
	3120,1248	84,77568	7,10514	0	2,95785	4,14729	0,61215
	3129,89045	84,65423	7,22128	0	2,73178	4,48951	0,64205
	3139,71743	84,78165	8,19646	0	3,20426	4,9922	0,61598
	3149,6063	87,5409	10,01796	0	3,17186	6,8461	0,63147
	3159,55766	87,54905	9,59077	0	2,69952	6,89125	0,59748
	3169,57211	89,85583	13,78387	0	2,98975	10,79412	0,61242
	3179,65024	89,67301	17,81044	0	3,21226	13,96804	0,58508
	3189,79266	89,44898	17,6693	0,60716	3,12466	13,93748	0,60393
	3200	91,19974	22,04927	0,7527	3,44646	17,85011	0,59958
	3210,27287	91,35523	25,52719	1,24659	3,1993	21,08131	0,59439
	3219,57502	93,77284	26,97174	1,54821	3,44752	21,97601	0,58866
	3229,97416	93,66485	27,45482	1,67613	3,10021	22,67848	0,57278
	3240,4407	91,69711	27,22006	1,75977	3,24854	22,21176	0,60602
	3249,91875	91,8301	28,0103	1,82361	2,98999	23,1967	0,5895
	3260,51516	87,37678	27,87251	1,85528	2,81656	23,20066	0,56413
	3270,11118	84,47114	27,10219	1,59068	2,91935	22,59216	0,60153
	3279,76386	81,13109	29,22644	1,53487	2,87276	24,15036	0,62985
	3289,47368	77,9311	31,16884	1,89958	2,97247	26,29679	0,67417
	3300,33003	75,8496	30,11064	1,82666	3,23046	25,05352	0,67411
	3310,1622	73,38727	29,5696	1,62534	3,34284	24,60142	0,71447
	3320,05312	71,7888	31,37216	1,73943	3,34173	26,29101	0,74966
	3330,00333	69,06244	34,59571	2,19994	3,29269	29,10308	0,78368
	3340,01336	68,72027	41,07501	3,51682	3,22248	34,33571	0,79476
	3350,08375	69,62388	53,29596	7,28377	3,20849	42,8037	0,82092
	3360,21505	69,54898	70,49248	13,62803	3,02968	52,75191	0,78489
	3370,40782	70,71712	89,69831	18,99186	2,84568	66,40885	0,8076
	3379,52011	73,18304	100	20,75569	3,07642	74,83999	0,79497
	3389,83051	73,88984	97,6823	18,32082	2,91963	75,24	0,8047
	3400,20401	75,64527	91,74998	15,34233	2,70388	72,72831	0,78993
	3409,47835	79,14183	83,9061	13,18701	2,49772	67,45987	0,71567
	3419,97264	79,78495	73,16987	10,4139	2,36473	60,39124	0,68317
	3430,53173	81,50534	67,31056	9,22379	2,22481	55,86195	0,70463
	3439,97248	86,22761	63,18128	8,50049	2,68937	51,99142	0,66514
	3449,46533	88,46435	64,31991	9,12337	2,81021	52,38634	0,64158
	3460,20761	90,23668	64,98652	8,9264	3,11229	52,94783	0,62458
	3469,81263	92,87785	64,55346	8,89358	3,26796	52,39192	0,5914
	3479,47112	94,00078	63,41696	9,51889	2,91964	50,16068	0,60197
	3490,4014	93,95033	59,43552	10,04512	2,60482	45,49643	0,6092
	3500,17501	84,57543	58,73523	10,07389	2,44107	44,82632	0,68023
	3510,00351	74,9191	55,28605	8,715	2,26222	43,03317	0,73359
	3519,88736	64,10388	50,41216	6,79447	1,987	40,68677	0,8829
	3529,82704	90,03108	43,80093	6,75068	2,00678	34,03654	0,65122
	3539,82301	104,69038	38,09994	5,4253	1,74888	30,3106	0,54362
	3549,87575	108,54657	34,66281	4,63769	1,60343	28,4217	0,5173
	3559,98576	102,84042	33,75219	4,2248	1,4433	28,08409	0,53546
	3570,15352	95,61939	35,11704	4,84753	1,23705	29,03246	0,60475
	3580,37952	95,11467	38,19872	5,89653	1,05587	31,24632	0,61706
	3589,37545	96,67134	41,53599	7,02736	1,04279	33,46584	0,61131
	3599,71202	98,56762	42,68197	7,19394	0,97865	34,50938	0,58699
	3610,1083	96,75057	41,09172	6,16742	0,57557	34,34872	0,61279
	3620,56481	97,7405	36,17794	4,9427	1,17552	30,05971	0,57071
	3629,76407	99,83277	30,82968	3,79111	0,92693	26,11164	0,56231
	3640,33491	102,52126	32,6974	4,43592	1,09812	27,16336	0,55246
	3649,63504	99,74947	39,4378	5,48935	1,71128	32,23718	0,56001
	3660,32211	99,97179	44,62755	7,18033	1,91466	34,90647	0,57518
	3669,72477	100,12291	54,84411	9,03777	1,52832	42,54105	0,58233
	3680,53	104,71367	59,02999	11,37991	2,04293	42,55211	0,57056
	3690,0369	106,07123	66,6823	10,4592	2,75103	50,32906	0,55732
	3699,59304	106,46642	50,73353	6,63584	2,94036	38,74742	0,56916
	3710,57514	105,16856	49,13064	9,84342	2,35472	34,16224	0,53012
	3720,2381	106,43215	42,86338	6,27686	2,3852	32,7317	0,55526
	3729,95151	107,54727	30,35381	3,35828	1,52054	24,84751	0,53863
	3739,71578	110,23747	25,72882	2,64222	1,08516	22,00144	0,52223
	3749,53131	111,23625	18,78264	1,31735	0,69763	16,76766	0,51739
	3759,3985	114,92015	14,77681	0,91407	0,59964	13,26311	0,49766
	3769,31775	115,93452	11,7615	0,74195	0,28562	10,73393	0,4733
	3779,28949	118,81222	9,73401	0,53114	0,10225	9,10062	0,4907
	3789,31413	120,76743	7,7311	0	0,08554	7,64556	0,46995
	3799,3921	121,15279	6,47163	0	0	6,47163	0,47305
	3809,52381	125,34474	5,81346	0	0	5,81346	0,46045
	3819,7097	125,81468	4,73479	0	0	4,73479	0,45323
	3829,95021	128,99491	4,7957	0	0	4,7957	0,44238
	3840,24578	129,01268	4,16536	0	0	4,16536	0,45223
	3850,59684	127,23208	3,00423	0	0	3,00423	0,44895
	3859,5137	127,02798	3,07637	0	0	3,07637	0,4514
	3869,96904	124,0125	2,58355	0	0	2,58355	0,4649
	3880,48118	121,94431	2,14729	0	0	2,14729	0,48844
	3889,53715	120,76643	2,33985	0	0	2,33985	0,47339
	3900,15601	119,53715	2,10949	0	0	2,10949	0,47168
	3909,30414	117,16751	2,16138	0	0	2,16138	0,47481
	3920,03136	113,04273	2,06176	0	0	2,06176	0,5164
	3929,27308	109,60004	1,92198	0	0	1,92198	0,53539
	3940,11032	107,21851	1,59526	0	0	1,59526	0,54997
	3949,44708	107,03826	1,68459	0	0	1,68459	0,55608
	3960,39604	106,54213	1,54168	0	0	1,54168	0,56772
	3969,8293	106,46148	1,46199	0	0	1,46199	0,56188
	3979,3076	103,59277	1,50781	0	0	1,50781	0,58255
	3990,42298	99,67833	1,45899	0	0	1,45899	0,60187
	4000	95,522	1,46608	0	0	1,46608	0,64674

## Sheet: 9
				m/z	m/z	m/z	m/z	m/z	m/z
	Wavenumber	Pulse Energy	IRMPD Yield	175,002	177,0187	193,0128	194,0215	195,0285	212,0306	Noise
	cm-1	mJ	%	%	%	%	%	%	%	%
			Total	(n = 7) - H2	n = 7	(n = 8) - H2	(n = 8) - H	n = 8	(n = 9) - H	Noise
	2250,22502	29,84242	1,59851	0	0	0	0	0,86683	0,57477	0,77649
	2259,88701	30,62017	1,31024	0	0	0	0	0,8529	0,45734	0,82262
	2270,14756	33,88616	1,51575	0	0	0	0	0,96183	0,55392	0,78124
	2279,98176	33,57164	1,38665	0	0	0	0	0,9915	0,39515	0,77782
	2289,90153	32,75265	0,29985	0	0	0,11932	0	0	0,18054	0,90068
	2299,908	34,72013	1,57986	0	0	0	0	1,09559	0,48427	0,82972
	2310,00231	33,44757	1,25151	0	0	0	0	1,05316	0,19835	0,84031
	2320,18561	31,50129	0,40338	0	0	0	0	0	0,40338	0,89922
	2329,91612	34,76327	1,42869	0	0	0	0	1,02125	0,40745	0,82971
	2339,72859	34,02816	0,70879	0	0	0	0	0	0,70879	0,91076
	2350,17626	35,44588	0,42469	0	0	0	0	0	0,42469	0,92467
	2360,16049	35,62834	2,25753	0	0	0,03544	0	1,20041	1,02168	0,91903
	2370,22991	36,56751	1,47351	0	0	0,07897	0	1,10886	0,28568	0,94746
	2379,81913	38,87058	1,79867	0	0	0	0	1,03345	0,76522	0,85569
	2390,05736	40,9305	1,94775	0	0	0	0	1,29548	0,65227	0,87648
	2399,80802	39,8173	1,94997	0	0	0,02805	0	1,16749	0,75444	0,88116
	2410,21933	39,37825	2,32181	0	0	0,1333	0	1,2505	0,938	0,88025
	2420,13553	42,97283	2,65962	0	0	0,11222	0	1,59358	0,95383	0,839
	2430,13366	43,81483	2,8399	0	0	0,26231	0	1,43967	1,13792	0,8996
	2440,21474	46,54974	3,36167	0	0	0,16717	0	1,78219	1,41231	0,88625
	2449,77952	47,88153	3,01161	0	0	0,14712	0	1,73368	1,13081	0,8742
	2460,0246	49,86649	3,14901	0	0	0,10851	0	1,65637	1,38413	0,84136
	2469,74562	51,93186	3,63439	0	0	0,17087	0	1,92943	1,53408	0,8197
	2480,15873	53,07986	4,0157	0	0	0	0	2,13812	1,87758	0,81147
	2490,03984	54,94182	4,16182	0	0	0,14869	0	2,2076	1,80553	0,83948
	2500	55,96958	4,82843	0	0	0,3083	0	2,55009	1,97005	0,8354
	2510,04016	55,06018	5,05268	0	0	0,43501	0	2,63779	1,97988	0,8295
	2520,16129	55,61676	5,49763	0	0	0,53051	0	2,8661	2,10101	0,82044
	2529,72426	56,96321	6,32642	0	0	0,36302	0	3,2541	2,70931	0,85727
	2540,00508	57,92104	6,49606	0	0	0,42862	0	3,16621	2,90123	0,83277
	2549,71953	56,32405	8,21654	1,04097	0	0,54288	0	3,57731	3,05539	0,83312
	2560,16385	58,18339	8,68988	0,97589	0	0,38964	0	3,85902	3,46532	0,80015
	2570,03341	56,61341	9,73808	0,98457	0	0,46209	0	4,44642	3,84499	0,88255
	2579,97936	56,06832	9,97327	1,09991	0	0	0	4,77169	4,10167	1,04783
	2590,00259	56,07285	11,19899	1,01487	0	0,32831	0	5,18373	4,67209	0,97318
	2600,104	52,60795	11,03171	1,12924	0	0,5934	0	4,99326	4,31582	1,03152
	2610,28452	54,881	11,01294	0	0	0,55443	0	5,79088	4,66763	1,09968
	2619,85853	52,38599	10,21247	0	0	0	0	5,53806	4,6744	1,24266
	2630,19463	52,09231	11,62585	0	0	0,53737	0	5,8949	5,19358	1,14847
	2639,91552	51,43123	11,47039	0	0	0	0	6,54815	4,92224	1,18034
	2649,70853	51,7607	12,33337	0	0	0	0	6,89893	5,43444	1,23671
	2660,28199	50,3686	14,11642	1,34762	0	0,53923	0	6,8107	5,41886	1,21703
	2670,22697	49,22132	17,70282	1,55283	0	0,72725	0	7,96424	7,4585	1,27591
	2680,24658	50,69545	17,67918	1,21637	0	1,08616	0	8,10681	7,26984	1,20538
	2690,34167	49,00429	17,55842	1,6202	0	0	0	8,56916	7,36906	1,27712
	2699,78402	49,9721	19,14784	1,5033	0	0,93785	0	9,25849	7,4482	1,2783
	2710,0271	50,55753	17,86819	1,69019	0	0	0	9,28755	6,89045	1,38012
	2720,3482	51,34267	19,14165	1,71397	0	0,70344	0	9,26554	7,45871	1,298
	2730,00273	51,73114	18,64828	1,73097	0	0	0	9,68781	7,2295	1,28966
	2739,72603	51,30728	18,11205	1,35353	0	0	0	9,9834	6,77513	1,34499
	2750,27503	51,57923	18,97944	1,32387	0	0,85606	0	9,93072	6,86879	1,25241
	2760,14353	52,69215	20,12328	1,49236	0	0,96208	0	10,47992	7,18892	1,31322
	2770,0831	54,07454	21,71254	1,58149	0	1,24553	0	11,19597	7,68955	1,44139
	2780,09452	53,49506	20,86381	1,47602	0	0,8053	0	11,13716	7,44533	1,36156
	2790,17857	54,48767	23,74703	1,61669	0	0,78824	1,36585	11,93996	8,03629	1,26473
	2800,33604	53,49673	23,50876	1,89786	0	0,73511	0	11,86196	9,01383	1,3447
	2809,77803	55,88514	25,40982	1,85859	0	0,71499	1,42094	12,51866	8,89666	1,34108
	2820,07896	56,37502	24,93982	1,86541	0	1,02731	0	13,04606	9,00104	1,3876
	2829,65478	55,29489	25,63529	1,97375	0	0,95165	0	13,16287	9,54701	1,28058
	2840,10224	55,1992	24,39355	1,87223	0	0	0	13,08256	9,43877	1,4089
	2849,81476	57,76691	26,1761	1,85856	0	0	1,55947	14,1473	8,61077	1,40274
	2859,59394	56,92405	24,7373	2,02814	0	1,18782	0	13,41367	8,10768	1,53265
	2870,26406	57,0784	23,65177	2,14103	0	1,01925	0	12,87966	7,61183	1,50683
	2880,18433	62,28094	24,48971	1,36734	0	0,82296	1,33014	12,8911	8,07817	1,31307
	2890,17341	63,4909	22,4376	1,66081	0	0	0	13,40727	7,36952	1,53305
	2900,23202	63,49621	20,31372	0	0	0	0	13,03444	7,27928	1,56488
	2910,36088	66,37593	21,39514	1,71593	0	0	0	12,59354	7,08566	1,42197
	2919,70803	67,16151	24,19294	1,67741	0	0,48312	1,46436	13,37514	7,19291	0,57739
	2929,97363	69,43582	24,77429	1,60798	0	0,58024	1,40584	13,66804	7,51219	0,46446
	2940,31167	72,92225	24,32659	1,59631	0	0,49464	1,48685	13,40456	7,34423	0,43761
	2949,85251	74,69144	26,28856	1,74496	0	0,61328	1,6119	14,48125	7,83718	0,48222
	2960,33156	76,38126	25,49907	1,66095	0	0,46032	1,58105	14,168	7,62875	0,44196
	2970,00297	78,68312	25,176	1,64928	0	0,55815	1,66185	13,99992	7,3068	0,45213
	2979,73778	80,39415	24,55526	1,52839	0	0,57826	1,72153	13,93889	6,78819	0,49428
	2990,43062	81,14982	24,20159	1,56436	0	0,50436	1,72567	14,13201	6,27519	0,42965
	3000,30003	79,78571	24,73124	1,5371	0	0,47655	1,6969	14,57518	6,44551	0,44262
	3010,2348	81,02778	23,01372	1,39645	0	0,45395	1,75706	13,74643	5,65983	0,42101
	3020,23558	81,21466	22,8917	1,4486	0	0,48912	1,90204	13,64384	5,40809	0,42675
	3030,30303	83,00147	22,78268	1,45849	0	0,46319	1,73103	13,64112	5,48885	0,43149
	3040,43782	82,99108	22,48137	1,27246	0	0,37555	1,71771	13,68354	5,43211	0,47313
	3049,71028	83,36995	22,5814	1,31558	0	0,41711	1,88234	13,74807	5,2183	0,46032
	3059,97552	84,28241	23,09324	1,33101	0	0,32245	1,82901	14,13945	5,47133	0,4266
	3070,3101	85,11829	24,74695	1,37711	0	0,46882	2,25902	15,15158	5,49041	0,49703
	3079,76594	82,8894	24,41907	1,42419	0	0,39007	1,99764	14,78308	5,82409	0,54011
	3090,23486	83,75183	27,63975	1,42735	0	0,50064	2,41612	16,74666	6,54898	0,52536
	3099,81401	84,58804	30,45912	1,85903	0	0,4913	2,61379	18,5712	6,9238	0,49349
	3110,41991	83,40922	30,86436	1,74669	0	0,59157	2,64797	18,64947	7,22866	0,45697
	3120,1248	83,31945	33,35835	1,91943	0	0,6491	3,00532	20,10714	7,67736	0,55238
	3129,89045	83,92085	36,9095	2,16757	0	0,59175	3,29287	22,33306	8,52425	0,5699
	3139,71743	83,87862	39,51087	2,41649	0	0,67262	3,2998	24,25389	8,86806	0,5487
	3149,6063	86,27254	42,64875	2,40397	0	0,78076	3,87114	26,21419	9,37869	0,58631
	3159,55766	85,80381	43,70158	2,44983	0,5295	0,8066	3,77575	26,38074	9,75916	0,52304
	3169,57211	89,15965	44,69575	2,33809	0,65329	0,72729	4,13694	27,7417	9,09845	0,50444
	3179,65024	88,23249	44,02992	2,34281	0,84186	0,69713	3,79768	27,50393	8,84651	0,4883
	3189,79266	89,82424	46,36826	2,30857	1,30986	0,63877	4,31755	28,95321	8,8403	0,43326
	3200	90,0018	48,19621	2,45668	1,52724	0,68019	4,41345	30,15656	8,96209	0,50732
	3210,27287	92,17802	47,94011	2,4486	1,60086	0,6916	4,38899	29,74259	9,06748	0,5456
	3219,57502	92,56705	50,08928	2,65089	1,74634	0,73619	4,71135	30,90993	9,33459	0,46264
	3229,97416	92,65145	47,25812	2,33635	1,74335	0,56901	4,14141	29,57991	8,88809	0,43743
	3240,4407	90,96442	43,01328	2,25072	1,48314	0,77904	3,63758	26,81849	8,04432	0,47162
	3249,91875	86,45767	41,03769	2,01968	1,47008	0,54318	3,3442	25,85149	7,80905	0,50115
	3260,51516	85,84049	40,77098	2,07528	1,46251	0,63758	3,13084	25,19786	8,26691	0,55812
	3270,11118	83,15026	43,32894	2,18821	1,41749	0,71359	3,38056	27,20583	8,42326	0,54588
	3279,76386	79,69975	42,95969	2,21394	1,35042	0,65468	3,22015	26,54585	8,97465	0,59368
	3289,47368	77,27591	45,43047	2,20225	1,53931	0,62541	3,4781	28,23652	9,34888	0,55884
	3300,33003	75,25432	47,73599	2,43512	1,47358	0,62446	3,49622	29,65772	10,04888	0,56238
	3310,1622	72,09008	52,64143	2,96058	1,27998	0,79946	3,78794	32,51811	11,29537	0,72234
	3320,05312	70,49083	55,6506	2,94646	1,6852	0,8216	3,98606	34,16992	12,04136	0,709
	3330,00333	67,91312	57,44042	2,87567	1,76272	0,85303	3,94075	34,99731	13,01094	0,7575
	3340,01336	67,8035	60,73923	3,20131	2,24703	0,88281	4,45901	36,611	13,33807	0,85461
	3350,08375	68,43918	64,08458	3,29596	2,95126	1,01646	4,61453	38,6329	13,57345	0,72574
	3360,21505	68,25767	65,03984	3,18907	4,34185	0,75113	4,52905	38,50183	13,7269	0,77453
	3370,40782	69,90197	68,51023	3,51637	5,73048	0,97239	4,83213	39,40315	14,05571	0,84011
	3379,52011	72,21752	70,05762	3,40853	7,2219	0,84179	5,12942	39,35132	14,10467	0,86415
	3389,83051	72,6705	72,22843	3,62021	7,62563	1,05754	4,80047	40,91078	14,2138	0,76104
	3400,20401	74,89312	75,82194	3,46344	8,15867	1,05343	5,04154	43,66545	14,43941	0,8406
	3409,47835	78,26695	77,22946	3,39351	8,0791	0,98706	5,45275	44,14956	15,16749	0,61596
	3419,97264	78,44038	78,57281	3,47309	7,36572	1,06882	5,28833	45,93789	15,43896	0,61334
	3430,53173	80,06781	81,71787	4,13549	6,89903	1,36969	5,51593	47,43149	16,36624	0,65675
	3439,97248	84,71508	86,06592	4,18335	7,94134	1,22976	6,17052	49,63294	16,90801	0,60374
	3449,46533	87,88881	92,24675	4,48028	8,84527	1,42703	6,89904	51,97723	18,61789	0,67535
	3460,20761	89,22198	100	4,73661	10,50982	1,45061	8,16026	55,25242	19,89029	0,59251
	3469,81263	91,80581	97,18273	4,59341	10,84243	1,41964	7,39381	53,69519	19,23825	0,59017
	3479,47112	92,61343	92,29408	4,239	9,58316	1,2623	7,05561	51,60153	18,55248	0,60302
	3490,4014	92,55026	87,38047	3,97448	7,85414	1,33157	6,15321	50,16691	17,90016	0,64612
	3500,17501	82,7594	85,11269	4,00976	6,59417	1,35502	5,40188	49,72847	18,02339	0,5704
	3510,00351	73,57692	80,54746	3,76903	5,20061	1,28169	4,80063	48,71523	16,78026	0,61772
	3519,88736	62,8848	75,89397	3,55275	4,00251	0,77325	4,15358	47,42796	15,98392	0,70775
	3529,82704	88,43523	62,977	2,91324	4,1625	0,80299	3,78875	38,87583	12,43368	0,57983
	3539,82301	102,82272	53,71683	2,37441	3,62462	0,74533	3,17802	33,33428	10,46018	0,46077
	3549,87575	107,43467	46,91752	2,0734	2,77553	0,70438	2,79653	29,15172	9,41597	0,51356
	3559,98576	101,63477	43,25558	1,99191	2,48375	0,74731	2,36558	27,26408	8,40295	0,47579
	3570,15352	94,65879	37,63171	1,8319	1,92976	0,64315	1,99414	24,04304	7,18971	0,49527
	3580,37952	92,97138	33,57575	1,60545	1,97115	0,70365	1,60795	21,29047	6,39707	0,49801
	3589,37545	95,65349	29,87164	1,42112	1,77764	0,42972	1,49763	19,03347	5,71206	0,52144
	3599,71202	97,38683	26,74802	1,21266	1,65557	0,41349	1,39913	17,05859	5,00858	0,49702
	3610,1083	95,75916	28,48004	1,32352	1,62209	0,46193	1,60918	17,95788	5,50545	0,56417
	3620,56481	96,31397	26,03415	1,27269	1,4289	0,39959	1,43284	16,84846	4,65166	0,54819
	3629,76407	98,68371	23,76005	1,09465	1,23807	0,51079	1,42811	15,72661	3,76181	0,51154
	3640,33491	101,76671	22,78922	0,95552	1,39724	0	1,26412	15,64259	3,52975	0,5275
	3649,63504	99,34462	26,31986	1,05767	1,71569	0,32385	1,35011	17,78934	4,0832	0,5154
	3660,32211	99,07594	40,2837	1,61736	3,1888	0,37408	2,05966	26,3475	6,69629	0,52823
	3669,72477	99,58553	51,12993	2,18246	5,35581	0,63531	3,21142	30,53907	9,20585	0,5409
	3680,53	103,67559	61,86784	2,47362	6,80788	0,59868	4,79313	37,08357	10,11095	0,52789
	3690,0369	105,00689	85,44062	3,37168	13,76881	0,96099	8,14386	46,69948	12,49581	0,5248
	3699,59304	105,07363	68,51639	2,81882	7,61219	0,64239	6,46968	42,18724	8,78606	0,51039
	3710,57514	104,10545	56,93058	2,45794	4,66901	0,74089	5,25634	36,22873	7,57768	0,56151
	3720,2381	105,97501	37,07706	1,62283	2,64693	0,41933	2,92264	24,29237	5,17296	0,53326
	3729,95151	107,24373	28,23903	1,12427	1,58301	0,38277	1,89255	19,02551	4,23092	0,5291
	3739,71578	109,60717	22,58359	0,93942	1,14271	0,41222	1,4532	14,99011	3,64593	0,5731
	3749,53131	110,34964	18,00462	0,95277	0,66805	0,32007	1,09183	12,0622	2,9097	0,52976
	3759,3985	113,95139	12,38979	0	0	0,31364	0,78841	8,98455	2,30318	0,5615
	3769,31775	115,47706	9,53276	0,52238	0	0	0,65709	6,82233	1,53096	0,49049
	3779,28949	117,90921	6,88039	0	0	0,24677	0	5,3595	1,27411	0,52558
	3789,31413	120,41333	5,05873	0	0	0	0	4,31253	0,7462	0,49064
	3799,3921	120,75246	4,27756	0	0	0	0	3,66627	0,61129	0,54866
	3809,52381	124,36246	3,52392	0	0	0	0	3,17424	0,34968	0,59331
	3819,7097	125,56838	2,99971	0	0	0	0	2,53764	0,46207	0,51164
	3829,95021	128,61339	3,08864	0	0	0	0	2,5456	0,54304	0,50418
	3840,24578	128,90967	3,11432	0	0	0	0	2,58425	0,53006	0,58046
	3850,59684	127,20519	2,73009	0	0	0	0	2,41819	0,3119	0,56167
	3859,5137	126,31867	2,47342	0	0	0	0	2,14314	0,33027	0,55845
	3869,96904	123,91125	2,54917	0	0	0	0	2,21095	0,33822	0,59509
	3880,48118	121,76093	2,3459	0	0	0	0	2,00635	0,33955	0,58846
	3889,53715	121,1627	2,46298	0	0	0	0	1,91139	0,55159	0,5894
	3900,15601	118,74266	1,71693	0	0	0	0	1,71693	0	0,64901
	3909,30414	117,1797	1,86292	0	0	0	0	1,86292	0	0,70426
	3920,03136	112,50376	2,08229	0	0	0	0	1,74134	0,34095	0,61035
	3929,27308	108,96975	1,8021	0	0	0	0	1,8021	0	0,67635
	3940,11032	107,18624	1,74862	0	0	0	0	1,74862	0	0,64557
	3949,44708	106,68165	1,62748	0	0	0	0	1,62748	0	0,70295
	3960,39604	106,01736	1,76888	0	0	0	0	1,76888	0	0,77912
	3969,8293	105,24649	1,94467	0	0	0	0	1,94467	0	0,75363
	3979,3076	103,37772	1,90512	0	0	0	0	1,90512	0	0,78242
	3990,42298	99,09005	1,78895	0	0	0	0	1,78895	0	0,81238
	4000	94,97452	1,67927	0	0	0	0	1,67927	0	0,85011

## Sheet: 10
				m/z	m/z	m/z	m/z	m/z
	Wavenumber	Pulse Energy	IRMPD Yield	193,0127	195,0285	212,0307	213,0404	230,0422	Noise
	cm-1	mJ	%	%	%	%	%	%	%
			Total	(n = 8) - H2	n = 8	(n = 9) - H	n = 9	(n = 10) - H	Noise
	2240,14337	20,11915	0,40044	0	0	0	0	0,40044	2,30944
	2250,22502	29,58658	0,27961	0	0	0	0	0,27961	1,58446
	2259,88701	30,58323	0,20706	0	0	0	0	0,20706	1,59721
	2270,14756	33,86925	0,17098	0	0	0	0	0,17098	1,46164
	2279,98176	33,45859	0	0	0	0	0	0	1,45081
	2289,90153	32,68261	0,34278	0	0	0	0	0,34278	1,46875
	2299,908	35,09392	2,26975	1,4445	0	0	0	0,82524	1,4149
	2310,00231	33,86311	0,3833	0	0	0	0	0,3833	1,49733
	2320,18561	31,87725	0,498	0	0	0	0	0,498	1,62926
	2329,91612	34,92465	0,11574	0	0	0	0	0,11574	1,5843
	2339,72859	34,15718	0,1187	0	0	0	0	0,1187	1,67978
	2350,17626	35,42801	0,44945	0	0	0	0	0,44945	1,68494
	2360,16049	35,90574	0,44847	0	0	0	0	0,44847	1,73831
	2370,22991	36,91372	0,44615	0	0	0	0	0,44615	1,67668
	2379,81913	39,32006	0	0	0	0	0	0	1,57168
	2390,05736	41,18218	0,43019	0	0	0	0	0,43019	1,50406
	2399,80802	40,04742	0,43523	0	0	0	0	0,43523	1,40622
	2410,21933	39,9677	1,65367	0	0	0	1,56916	0,08451	1,48035
	2420,13553	43,24742	2,46863	0	0	0	1,70586	0,76277	1,35622
	2430,13366	43,9626	1,86128	0	0	0	1,34143	0,51985	1,26244
	2440,21474	46,85865	2,06232	0	0	0	1,40458	0,65775	1,22232
	2449,77952	48,2196	2,59851	0	0	0	2,09739	0,50112	1,102
	2460,0246	49,63484	2,71876	0	0	0	2,05128	0,66748	1,12185
	2469,74562	52,40221	3,67716	0	0	0	2,48973	1,18744	1,07101
	2480,15873	53,31982	4,02248	0	0	0	2,62745	1,39502	1,09088
	2490,03984	54,81863	3,8703	0	0	0	2,99262	0,87768	0,99741
	2500	56,36198	3,81959	0	0	0	2,89397	0,92562	1,07046
	2510,04016	55,29134	4,70157	0	0	0	3,30692	1,39465	0,99335
	2520,16129	55,87576	3,75443	0	0	0	2,88167	0,87276	1,08632
	2529,72426	57,35347	4,94822	0	0	0	3,63356	1,31466	1,00588
	2540,00508	58,32831	4,80078	0	0	0	3,48796	1,31282	0,98416
	2549,71953	56,47753	5,5526	0	0	0	3,90934	1,64326	1,0662
	2560,16385	58,05078	5,85091	0	0	0	4,24459	1,60631	1,05793
	2570,03341	57,0574	6,14809	0	0	0	4,56179	1,5863	1,0816
	2579,97936	55,79864	6,39089	0	0	0	4,54189	1,849	1,17004
	2590,00259	56,2083	7,30372	0	0	0	5,61469	1,68903	1,23458
	2600,104	52,8189	7,31883	0	0	0	5,08861	2,23021	1,39665
	2610,28452	55,32017	7,21875	0	0	0	5,21457	2,00418	1,35992
	2619,85853	52,79462	7,4951	0	0	0	5,46852	2,02658	1,55258
	2630,19463	52,19176	6,98215	0	0	0	5,0072	1,97495	1,51571
	2639,91552	51,47115	7,74687	0	0	0	5,93092	1,81596	1,51477
	2649,70853	51,86566	7,93834	0	0	0	5,77439	2,16396	1,46476
	2660,28199	50,54187	9,53845	1,6065	0	0	5,8578	2,07415	1,51561
	2670,22697	49,09761	10,3718	1,57227	0	0	6,43094	2,36858	1,40604
	2680,24658	50,38471	10,40613	1,36779	0	0	6,65581	2,38253	1,33859
	2690,34167	48,59739	8,78471	0	0	0	6,88982	1,89489	1,34159
	2699,78402	49,98561	8,81934	0	0	0	6,73857	2,08077	1,27751
	2710,0271	50,42923	9,90194	0	0	0	7,52425	2,37768	1,27808
	2720,3482	51,20522	11,10463	1,57261	0	0	7,10117	2,43085	1,26269
	2730,00273	51,60289	10,27592	0	0	0	7,64657	2,62935	1,20437
	2739,72603	51,13085	13,00693	1,47347	0	1,37392	7,84537	2,31417	1,23475
	2750,27503	51,59115	12,0875	0	0	1,48716	7,87817	2,72217	1,17504
	2760,14353	52,6531	13,53256	1,39068	0	1,28439	8,49433	2,36315	1,12543
	2770,0831	54,16328	13,09784	1,30179	0	1,55576	7,86821	2,37207	1,07934
	2780,09452	52,94083	12,22069	1,42776	0	0	8,22805	2,56488	1,12702
	2790,17857	54,49569	12,13598	1,60129	0	0	8,30768	2,22701	1,06705
	2800,33604	53,90382	11,7166	1,3518	0	0	8,01766	2,34715	1,12596
	2809,77803	55,88963	12,06384	1,32141	0	0	8,63749	2,10493	1,31549
	2820,07896	56,52247	13,75868	1,54789	0	1,50782	8,15012	2,55285	1,27493
	2829,65478	55,17963	13,0316	1,65962	0	0	8,38904	2,98293	1,44248
	2840,10224	55,45058	12,83234	1,54464	0	0	8,35254	2,93515	1,37009
	2849,81476	58,27168	13,0281	1,37803	0	0	8,97721	2,67286	1,31878
	2859,59394	57,23806	12,96221	1,87826	0	0	9,02503	2,05892	1,39946
	2870,26406	57,22767	10,82243	0	0	0	8,32234	2,50009	1,4624
	2880,18433	62,74511	12,95841	1,70086	0	0	8,87417	2,38338	1,45778
	2890,17341	62,98049	12,75801	1,71008	0	0	8,82021	2,22772	1,58374
	2900,23202	63,9235	11,90018	1,84919	0	0	7,93383	2,11716	1,58976
	2910,36088	67,06853	11,70951	1,631	0	0	7,79755	2,28096	1,55075
	2919,70803	67,67097	12,53148	1,67752	0	0	8,49376	2,36021	1,41705
	2929,97363	69,77953	12,46451	1,38571	0	0	8,71522	2,36358	1,32045
	2940,31167	73,34098	12,18792	1,65457	0	0	8,40279	2,13056	1,16559
	2949,85251	74,65887	13,18721	1,63059	0	1,28437	8,29742	1,97484	1,1314
	2960,33156	76,55503	13,57276	1,52402	0	1,3781	8,5988	2,07183	1,02755
	2970,00297	78,8368	12,58491	1,56362	0	1,2212	8,01825	1,78184	0,96355
	2979,73778	80,89444	11,58305	1,59953	0	0	8,07951	1,90401	1,02362
	2990,43062	81,51304	12,14937	1,54557	0	0	8,49913	2,10466	0,94957
	3000,30003	80,09344	13,18059	1,40351	0	1,07462	8,82516	1,8773	0,97689
	3010,2348	81,47161	12,80723	1,59238	0	1,01259	8,54048	1,66177	0,91675
	3020,23558	81,54757	13,05345	1,68741	0	1,18577	8,50859	1,67168	0,98407
	3030,30303	82,75441	12,98281	1,63571	0	0,96173	8,7234	1,66198	0,9186
	3040,43782	83,05605	12,64967	1,60171	0	1,13512	8,40947	1,50336	0,90928
	3049,71028	83,50816	12,64677	1,33988	0	1,1603	8,27887	1,86771	0,91901
	3059,97552	84,56061	12,95175	1,34387	0	1,01319	8,86464	1,73005	0,90947
	3070,3101	85,77337	13,54668	1,40564	0	1,29341	9,14299	1,70465	0,92853
	3079,76594	83,21542	14,81208	1,62704	0	1,48924	9,86931	1,82649	0,91773
	3090,23486	84,21331	14,8691	1,64293	0	1,43014	9,63351	2,16252	0,96807
	3099,81401	85,26649	15,71566	1,91807	0	1,50722	10,56401	1,72635	0,97979
	3110,41991	84,01182	16,68164	1,81233	0	1,68632	11,18101	2,00198	1,02142
	3120,1248	83,91118	18,554	1,5294	0	1,61474	13,20139	2,20847	1,00789
	3129,89045	84,0195	21,26389	2,11098	0	2,03599	14,45199	2,66494	1,02764
	3139,71743	83,921	23,72217	2,19653	0	2,49321	16,00197	3,03046	1,0404
	3149,6063	85,95229	25,18679	2,0715	0	2,35275	17,73151	3,03103	1,01309
	3159,55766	86,28346	26,80825	2,10399	0	2,62991	18,82975	3,2446	1,04512
	3169,57211	88,69311	29,10188	2,44263	0	2,73707	20,24555	3,67664	1,10123
	3179,65024	88,21929	30,63481	2,75202	0	3,25915	20,87966	3,74398	1,10585
	3189,79266	90,25617	31,67134	2,95476	0	3,01198	21,48662	4,21799	1,18641
	3200	90,2408	32,23549	2,58602	0	3,13709	22,24178	4,27059	1,27742
	3210,27287	92,35408	33,78716	3,15077	0	3,19344	22,8947	4,54825	1,26107
	3219,57502	92,705	32,89577	3,18727	0	3,18174	21,66428	4,86248	1,40365
	3229,97416	92,38083	31,76885	3,55731	0	2,81909	20,92174	4,47071	1,52574
	3240,4407	90,4889	29,74515	3,14299	0	2,40585	20,19319	4,00312	1,5557
	3249,91875	86,49177	29,27881	2,83654	0	2,79041	19,93606	3,7158	1,61108
	3260,51516	85,5813	29,78685	3,03463	0	2,86445	19,68148	4,2063	1,71715
	3270,11118	83,46729	31,33008	4,19291	0	2,40609	20,57968	4,1514	1,5627
	3279,76386	79,65096	31,55522	3,20684	0	2,7077	21,47001	4,17067	1,54007
	3289,47368	77,54141	33,34065	3,59725	0	2,70538	22,64972	4,3883	1,56924
	3300,33003	75,15224	35,69382	4,08977	0	3,29793	23,27463	5,0315	1,67918
	3310,1622	72,65955	37,55469	3,49051	0	3,80317	24,82481	5,4362	1,73957
	3320,05312	70,73515	40,6665	3,85439	0	4,09867	26,82955	5,88389	1,7242
	3330,00333	68,5031	43,14322	4,77765	0	4,30171	28,07216	5,9917	2,0647
	3340,01336	67,87317	44,04853	4,47728	0	4,1762	29,80504	5,59001	1,98254
	3350,08375	68,90362	44,76023	3,75259	0	4,25809	31,05592	5,69363	1,58805
	3360,21505	68,72107	47,11226	3,96526	0	5,02628	32,48715	5,63356	1,69968
	3370,40782	70,06539	50,01819	4,32451	0	4,90033	34,88437	5,90899	1,62395
	3379,52011	71,98949	53,40438	3,76631	1,58535	5,41391	35,99787	6,64095	1,53259
	3389,83051	73,17137	55,90671	4,40143	1,87612	5,62693	37,13155	6,87068	1,53044
	3400,20401	75,14172	59,34169	4,12569	2,3375	5,75867	39,49002	7,62981	1,65785
	3409,47835	78,54852	62,76426	4,38198	2,65096	6,3735	41,8412	7,51661	1,57398
	3419,97264	79,08333	65,09759	4,39754	2,84706	6,58517	42,59644	8,67138	1,52586
	3430,53173	80,5149	70,84145	5,00839	3,17414	7,3788	45,33049	9,94963	1,53555
	3439,97248	85,42864	77,89323	5,75786	4,08932	8,37632	48,83643	10,83329	1,45331
	3449,46533	87,61069	86,75688	5,89805	5,0032	9,89528	53,47079	12,48956	1,39107
	3460,20761	89,11001	96,54685	7,54742	6,59356	11,53818	56,58863	14,27906	1,44556
	3469,81263	91,75321	100	7,64831	6,62371	12,04714	58,52666	15,15418	1,43116
	3479,47112	92,72179	97,65114	7,07062	6,42521	11,06005	58,45959	14,63567	1,33812
	3490,4014	92,68909	92,95027	7,01084	5,28435	10,34482	56,59752	13,71275	1,40993
	3500,17501	83,46424	88,1517	7,01735	4,07784	9,29359	53,41426	14,34866	1,55801
	3510,00351	73,66176	83,01965	6,04883	3,54436	7,66819	52,93901	12,81926	1,80337
	3519,88736	62,757	73,73726	5,47946	2,27832	7,11806	48,2631	10,59833	2,10544
	3529,82704	88,29286	60,39272	4,88976	2,07804	5,04402	39,51025	8,87064	1,61225
	3539,82301	103,26975	52,13566	4,05682	2,33707	4,90025	33,79475	7,04676	1,3521
	3549,87575	107,81578	45,14109	3,46686	1,68141	4,68187	29,59831	5,71264	1,34636
	3559,98576	102,16047	40,61907	3,04561	1,5306	3,60014	27,49276	4,94996	1,44081
	3570,15352	95,00495	33,7669	2,87684	0	2,88949	23,99748	4,00309	1,68753
	3580,37952	94,46645	28,40599	2,39696	0	2,49415	20,66801	2,84686	1,90042
	3589,37545	96,3009	26,13525	2,55542	0	2,45514	18,37001	2,75467	1,86164
	3599,71202	97,8915	23,42295	2,24104	0	2,36179	16,21543	2,60468	1,93269
	3610,1083	96,39535	19,75394	2,59908	0	0	14,84649	2,30836	2,19537
	3620,56481	97,28896	14,8884	0	0	0	12,89893	1,98947	2,08003
	3629,76407	99,04311	12,48496	0	0	0	12,48496	0	2,61531
	3640,33491	102,26688	11,3116	0	0	0	11,3116	0	2,84153
	3649,63504	99,91936	13,98653	0	0	0	13,98653	0	2,88624
	3660,32211	99,48388	21,97555	0	0	0	21,97555	0	4,14562
	3669,72477	100,43221	46,12918	3,57186	0	4,99872	30,6775	6,8811	2,76058
	3680,53	104,13614	60,64444	5,74935	2,72764	6,68732	38,00363	7,47651	2,11315
	3690,0369	105,385	78,66671	6,36142	7,75115	9,28344	47,06355	8,20715	2,32802
	3699,59304	106,10679	64,0729	6,31948	4,13822	6,8157	40,20618	6,59332	2,31056
	3710,57514	104,90873	45,30921	4,11213	2,93175	4,18713	31,26677	2,81144	2,49792
	3720,2381	106,00521	31,72997	3,74466	0	3,79288	21,4275	2,76492	2,40434
	3729,95151	107,81374	20,07278	2,58843	0	0	15,37372	2,11063	2,54261
	3739,71578	109,93005	13,21268	0	0	0	13,21268	0	2,50279
	3749,53131	111,71355	9,41291	0	0	0	9,41291	0	2,22054
	3759,3985	114,50457	6,92302	0	0	0	6,92302	0	2,10063
	3769,31775	115,74911	4,93198	0	0	0	4,93198	0	2,10327
	3779,28949	118,20927	3,39127	0	0	0	3,39127	0	1,83225
	3789,31413	120,59861	3,27408	0	0	0	3,27408	0	1,71908
	3799,3921	121,17547	2,60429	0	0	0	2,60429	0	1,70986
	3809,52381	124,96798	2,07946	0	0	0	2,07946	0	1,51357
	3819,7097	125,86408	1,8149	0	0	0	1,8149	0	1,50164
	3829,95021	128,89277	1,46406	0	0	0	1,46406	0	1,39633
	3840,24578	129,28129	0	0	0	0	0	0	1,45066
	3850,59684	127,57839	0	0	0	0	0	0	1,42172
	3859,5137	126,728	1,5957	0	0	0	1,5957	0	1,4131
	3869,96904	124,40658	0	0	0	0	0	0	1,55633
	3880,48118	122,16451	0	0	0	0	0	0	1,47447
	3889,53715	121,04164	0	0	0	0	0	0	1,50214
	3900,15601	119,1841	0	0	0	0	0	0	1,58826
	3909,30414	117,2373	0	0	0	0	0	0	1,596
	3920,03136	112,25637	0	0	0	0	0	0	1,63041
	3929,27308	109,05844	0	0	0	0	0	0	1,71206
	3940,11032	106,69852	0	0	0	0	0	0	1,65654
	3949,44708	106,18	0	0	0	0	0	0	1,75325
	3960,39604	105,79093	0	0	0	0	0	0	1,73423
	3969,8293	105,5572	0	0	0	0	0	0	1,73188
	3979,3076	102,74879	0	0	0	0	0	0	1,69102
	3990,42298	99,09735	0	0	0	0	0	0	1,79706
	4000	94,17919	0	0	0	0	0	0	2,112

## Sheet: 11
				m/z	m/z	m/z	m/z	m/z	m/z
	Wavenumber	Pulse Energy	IRMPD Yield	211,0231	213,0403	229,0349	230,0417	231,049	248,0543	Noise
	cm-1	mJ	%	%	%	%	%	%	%	%
			Total	(n = 9) - H2	n = 9	(n = 10) - H2	(n = 10) - H	n = 10	(n = 11) - H	Noise
	2240,14337	20,28822	1,47387	0	0	0	0,31625	0,80328	0,167	1,86946
	2250,22502	30,03453	2,27289	0	0	0,49063	0,62649	0,18955	0,15512	1,34144
	2259,88701	31,07303	0,96471	0	0	0,43778	0	0,23414	0,17683	1,33625
	2270,14756	33,87095	0,90501	0	0	0,133	0	0,48119	0,29082	1,25154
	2279,98176	33,85167	0,56399	0	0	0	0	0	0,3282	1,18007
	2289,90153	33,29937	0,54387	0	0	0,16831	0	0,06233	0,07696	1,23579
	2299,908	35,37497	0,4663	0	0	0	0	0,14485	0,32145	1,13851
	2310,00231	34,02269	0,81635	0	0	0	0	0,44387	0,37248	1,21515
	2320,18561	32,03999	0,55438	0	0	0	0	0,24392	0,31046	1,24983
	2329,91612	35,2059	1,06799	0	0	0	0	0,45616	0,40035	1,17008
	2339,72859	34,22071	0,78996	0	0	0	0	0,44096	0,23162	1,17853
	2350,17626	35,98479	0,82477	0	0	0,00229	0	0,60626	0,18311	1,12575
	2360,16049	36,3875	1,08059	0	0	0	0	0,96309	0,1175	1,09723
	2370,22991	37,14902	1,51854	0	0	0,05344	0	1,11909	0,13674	1,12201
	2379,81913	39,66452	1,82206	0	0	0	0	1,31734	0,28761	1,00123
	2390,05736	41,28708	1,00889	0	0	0	0	1,00889	0	0,97109
	2399,80802	40,58977	2,25834	0	0	0	0	2,04056	0,0169	1,04195
	2410,21933	40,31213	2,24274	0	0	0	0	1,99041	0,09967	1,04785
	2420,13553	43,80523	2,51335	0	0	0,07397	0	2,17688	0,2625	0,95836
	2430,13366	44,37822	3,10827	0	0	0,2362	0	2,29879	0,50153	0,97358
	2440,21474	46,22712	3,33484	0	0	0,23842	0	2,57853	0,51789	0,93626
	2449,77952	48,44308	3,18578	0	0	0,26945	0	2,53976	0,29789	0,88764
	2460,0246	50,46002	3,24015	0	0	0,14877	0	2,82913	0,24185	0,88223
	2469,74562	52,98965	4,36603	0	0	0	0,13352	3,22193	0,59109	0,86001
	2480,15873	53,54516	4,66358	0	0	0	0,2997	3,432	0,67718	0,83331
	2490,03984	55,07145	6,06855	0	0	0	0,69937	4,12788	0,95632	0,78605
	2500	56,35331	5,6498	0	0	0,06598	0,55007	3,96049	0,97212	0,79286
	2510,04016	56,01903	6,80122	0,92451	0	0	0,44899	4,15339	1,23224	0,80283
	2520,16129	56,13583	6,97347	0,88183	0	0	0,5332	4,37735	1,15782	0,82978
	2529,72426	57,94229	7,13529	1,03992	0	0,37846	0,64197	4,31205	0,72545	0,82829
	2540,00508	58,08762	6,87845	0,83183	0	0	0,46714	4,73365	0,84584	0,80878
	2549,71953	56,7503	6,68621	0	0	0,12123	0,59224	4,48852	1,24627	0,85108
	2560,16385	58,91659	6,85729	0	0	0	0,67234	5,0784	0,87785	0,85067
	2570,03341	57,38614	7,66472	0,96083	0	0	0,7959	4,88849	0,9867	0,9474
	2579,97936	57,02876	7,53071	0	0	0	0,80283	5,59214	1,02847	0,94233
	2590,00259	57,35789	6,93545	0	0	0,32804	0,65133	4,75253	0,98667	1,01835
	2600,104	53,44492	7,1489	0	0	0,27319	0,5753	5,18629	0,89294	1,04721
	2610,28452	56,08993	7,63646	0	0	0,50526	0,79565	5,24906	1,0622	1,01315
	2619,85853	53,26614	7,21104	0	0	0	0,94349	5,44952	0,70816	1,07077
	2630,19463	52,64766	7,63702	0	0	0	0,70251	6,00023	0,93428	1,09384
	2639,91552	52,32048	7,1314	0	0	0	0,64326	5,76754	0,7206	1,2191
	2649,70853	52,53418	7,03192	0	0	0,66509	0,34448	5,13789	0,88445	1,32992
	2660,28199	50,84107	7,59992	0	0	0,59219	0,44436	5,38312	1,07713	1,35973
	2670,22697	50,12299	7,45815	0	0	0,44189	0,43649	5,44244	1,00606	1,27076
	2680,24658	50,58633	7,16003	0	0	0,56296	0,34262	5,25279	1,00166	1,34764
	2690,34167	49,14462	8,06487	0	0	0,71787	0,71056	5,26279	1,13895	1,40496
	2699,78402	50,04145	7,65775	0	0	0,65176	0,57062	5,7718	0,66357	1,34728
	2710,0271	51,01069	7,61128	0	0	0,62739	0,66462	5,54183	0,77743	1,44709
	2720,3482	51,74167	6,87581	0	0	0,77425	0	5,26674	0,83481	1,52211
	2730,00273	51,96797	7,20327	0	0	0	0,87252	5,58392	0,74683	1,3233
	2739,72603	51,37792	8,07723	0	0	1,05231	0,31086	5,47503	1,19082	1,42758
	2750,27503	51,73756	7,28422	0	0	0,79841	0,38145	5,93261	0	1,48193
	2760,14353	52,75201	7,29349	0	0	1,10448	0,18344	5,32811	0,67746	1,44221
	2770,0831	54,33306	8,49704	0	0	0,76994	0,95239	5,71641	1,05831	1,48397
	2780,09452	53,33259	6,82264	0	0	1,39088	0,2358	5,14687	0	1,56736
	2790,17857	54,43392	6,99307	0	0	1,14826	0,02281	5,82201	0	1,57909
	2800,33604	53,96206	8,54209	1,66677	0	0	0,41897	5,61475	0,8416	1,6196
	2809,77803	56,78185	6,29346	0	0	1,14289	0,21841	4,93216	0	1,57801
	2820,07896	56,82005	7,99172	1,70113	0	0	0,49738	5,7932	0	1,65798
	2829,65478	55,31547	6,36966	0	0	0,9401	0	5,33866	0	1,63543
	2840,10224	55,57704	7,17468	0	0	0,96639	0,42955	5,77875	0	1,68955
	2849,81476	58,36602	9,19068	2,08449	0	1,42367	0,24437	5,43815	0	1,92198
	2859,59394	57,65172	9,07574	2,33544	0	1,25705	0	5,48325	0	1,82489
	2870,26406	58,04884	5,02979	0	0	0	0,09342	4,93636	0	1,61948
	2880,18433	63,04569	9,78405	2,02995	0	1,13358	0,79835	5,82217	0	1,48588
	2890,17341	63,34452	8,01642	2,01984	0	0	0,30053	5,69605	0	1,63441
	2900,23202	64,40994	9,07084	1,94067	0	0	1,0962	6,03397	0	1,54711
	2910,36088	67,02612	10,07803	3,00107	0	0	0,60111	5,51158	0,96427	1,57181
	2919,70803	68,07462	8,44228	3,3307	0	0	0,15953	4,95204	0	1,72474
	2929,97363	69,96248	10,23943	3,72741	0	0	0,82989	5,68213	0	1,58367
	2940,31167	73,997	10,79858	4,21138	0	0	0,87678	5,71042	0	1,65824
	2949,85251	75,33691	13,34606	4,51437	0	1,54528	0,95619	6,33021	0	1,87202
	2960,33156	76,8485	11,03432	5,04931	0	0	1,12558	4,85943	0	1,9043
	2970,00297	79,24215	11,86965	4,37153	0	1,42184	0,67196	5,40432	0	1,6955
	2979,73778	81,03644	10,82766	4,67884	0	0	0,62973	5,51909	0	1,76969
	2990,43062	81,66913	11,93591	5,75169	0	0	0,79319	5,39103	0	1,66522
	3000,30003	80,17199	11,75259	5,82731	0	0	0	5,92528	0	1,97514
	3010,2348	81,50536	12,97002	6,32457	0	0	0,7091	5,93635	0	2,11566
	3020,23558	82,42514	12,76823	6,37616	0	0	0	6,39207	0	2,35048
	3030,30303	83,69245	11,85631	6,43015	0	0	0	5,42616	0	2,3898
	3040,43782	83,93481	12,36388	6,3427	0	0	0	6,02118	0	2,40167
	3049,71028	84,20035	13,39859	5,82565	0	0	0,74451	6,82844	0	2,07416
	3059,97552	84,36876	15,7796	6,38994	0	2,32434	0	7,06532	0	2,54284
	3070,3101	86,02384	13,24924	5,70247	0	0	0	7,54677	0	2,74442
	3079,76594	83,73318	14,40935	6,42435	0	0	0	7,985	0	2,64854
	3090,23486	84,61736	16,49092	6,89334	0	0	1,61494	7,98264	0	2,71184
	3099,81401	85,39949	17,78908	7,36153	0	0	0	10,42755	0	3,33688
	3110,41991	84,47038	17,97865	5,80992	0	0	1,60359	10,56514	0	2,82624
	3120,1248	83,84738	18,5845	5,67825	0	0	1,87185	11,0344	0	2,41504
	3129,89045	84,18527	24,63203	4,82803	0	0	2,81543	14,73273	2,25583	2,2589
	3139,71743	84,57436	30,69708	6,23151	0	0	3,83621	17,79364	2,83572	2,55798
	3149,6063	86,56035	34,83116	6,23641	0	0	4,21297	21,50743	2,87434	3,26052
	3159,55766	86,15095	43,28097	6,9787	0	0	5,54466	25,8612	4,8964	3,19134
	3169,57211	89,12811	48,20056	7,81755	0	0	7,39667	28,56857	4,41777	2,76341
	3179,65024	88,66051	50,18127	7,85042	0	3,0707	6,84593	27,69598	4,71824	3,35303
	3189,79266	90,36501	45,59538	9,90159	0	0	6,63331	29,06049	0	4,4084
	3200	91,05379	49,47415	9,72859	0	0	5,78548	30,25107	3,70902	3,58161
	3210,27287	93,05411	44,07605	8,89564	0	0	5,73896	29,44145	0	4,07539
	3219,57502	92,88264	43,50123	8,98604	0	0	5,11332	25,41367	3,9882	3,80878
	3229,97416	93,39019	34,49776	7,48279	0	0	4,43603	22,57894	0	4,12741
	3240,4407	91,21953	30,12255	6,45229	0	0	3,28059	20,38967	0	4,07641
	3249,91875	86,95193	30,17516	7,20979	0	0	3,38664	19,57873	0	3,59318
	3260,51516	86,38313	31,87823	7,33825	0	0	3,06305	21,47693	0	3,94043
	3270,11118	83,63805	32,69197	6,89408	0	0	3,22121	22,57668	0	3,98165
	3279,76386	80,1015	36,97015	8,80533	0	0	4,76988	23,39495	0	3,82127
	3289,47368	77,99097	37,27128	8,57536	0	0	5,1155	23,58042	0	3,99455
	3300,33003	75,30275	39,13518	8,26698	0	0	5,91215	24,95605	0	4,26203
	3310,1622	72,70267	39,41001	9,65268	0	0	4,83841	24,91892	0	5,8405
	3320,05312	70,88684	43,82058	10,72176	0	0	4,65999	28,43883	0	5,04932
	3330,00333	68,48322	39,53818	9,89921	0	0	0	29,63896	0	5,41512
	3340,01336	68,0255	47,71695	9,99473	0	0	5,08415	27,83347	4,8046	4,77451
	3350,08375	69,12496	43,05645	9,90926	0	0	4,79119	28,35599	0	5,75989
	3360,21505	69,54326	44,4857	9,02521	0	0	4,91438	30,54611	0	6,20743
	3370,40782	70,45125	47,68177	8,55354	0	0	6,88147	32,24675	0	5,06903
	3379,52011	72,46469	47,38485	8,37013	0	0	7,42467	31,59005	0	5,15336
	3389,83051	73,10789	53,08437	9,19196	0	0	6,78113	37,11129	0	7,86528
	3400,20401	75,59591	65,08845	11,45123	0	0	8,20532	39,36431	6,0676	6,0843
	3409,47835	78,57893	72,09163	9,81482	0	0	10,94469	44,34196	6,99016	5,24046
	3419,97264	79,0233	74,34248	11,04261	0	0	11,12599	45,53486	6,63902	5,17554
	3430,53173	80,81504	71,40084	10,97003	0	0	12,0097	48,42111	0	6,78318
	3439,97248	85,79693	82,77922	11,88478	6,48695	0	12,62094	46,08662	5,69993	5,72955
	3449,46533	87,85325	88,45909	12,11396	7,94308	0	13,24718	48,14504	7,00984	5,95481
	3460,20761	89,47979	87,44705	11,26605	7,76993	0	13,64808	47,52256	7,24043	7,04404
	3469,81263	92,05901	92,08469	12,9337	8,19525	0	14,10275	48,49641	8,35658	6,48898
	3479,47112	93,35454	100	14,32118	9,04079	4,64572	14,69527	44,94804	7,45501	2,24998
	3490,4014	93,00026	92,03428	13,47951	7,54978	3,78077	13,13576	43,71062	6,78318	2,0315
	3500,17501	83,98308	92,44875	13,60123	6,27299	3,79672	12,86502	45,37101	6,53574	2,25214
	3510,00351	74,13268	94,7644	13,48666	5,78887	3,44307	13,10958	48,47673	7,38385	2,35707
	3519,88736	63,23334	95,24062	16,49199	4,12841	5,1618	12,00453	49,04801	5,5715	2,80176
	3529,82704	88,07215	73,13723	12,41625	3,79076	2,54029	9,80167	37,49433	4,6772	1,9711
	3539,82301	103,28984	59,44205	10,14116	3,62096	2,2903	7,23317	30,73741	3,55449	1,81206
	3549,87575	108,43634	48,14393	7,26105	2,47727	2,68183	5,44164	25,56974	3,0725	1,56991
	3559,98576	102,49625	41,24566	6,05522	2,00361	2,33889	4,39997	22,28123	2,95648	1,63095
	3570,15352	95,53869	32,98583	5,31109	0	2,46702	3,72563	19,24472	2,23736	1,71612
	3580,37952	94,51522	28,16872	4,29481	0	3,048	2,77256	16,27068	1,78267	1,64137
	3589,37545	96,61044	22,90944	3,86324	0	2,42887	2,32746	14,28987	0	1,64833
	3599,71202	98,15263	23,21011	3,43376	0	2,90207	1,76372	13,94053	1,17003	1,49848
	3610,1083	96,71186	17,88999	2,87516	0	2,71604	1,7681	10,53069	0	1,56208
	3620,56481	97,07444	13,90231	2,11123	0	2,35603	0,71508	8,71997	0	1,55388
	3629,76407	99,74239	13,07075	1,99583	0	3,12568	0,41931	7,52992	0	1,48426
	3640,33491	102,83348	13,97355	3,76004	0	2,83254	0,51544	6,86554	0	1,52966
	3649,63504	100,0737	15,60139	3,77111	0	2,86847	1,05497	7,90683	0	1,44153
	3660,32211	99,58278	19,65825	3,00148	0	2,53023	1,42015	12,70641	0	1,42194
	3669,72477	100,33474	42,62202	5,01766	2,21529	2,80724	5,25582	23,83044	2,39951	1,40686
	3680,53	104,86966	59,74059	7,91926	4,38899	3,22349	7,33326	30,91263	3,36729	1,41655
	3690,0369	105,85937	83,81565	12,20063	7,60866	2,23285	10,89497	40,09023	4,00103	1,43524
	3699,59304	105,97599	68,23043	8,28285	5,76838	2,23357	7,74655	35,38414	3,21706	1,36666
	3710,57514	104,7906	44,69726	7,6967	2,40042	1,77988	4,44346	24,23795	1,71339	1,4427
	3720,2381	106,51547	40,29912	8,4082	1,50389	2,07491	3,53157	20,79357	1,9285	1,35534
	3729,95151	108,32271	23,4406	5,03061	0	2,65231	1,74644	12,79202	1,21922	1,36869
	3739,71578	110,66846	18,51374	4,09465	0	2,23107	1,15646	9,80236	1,2292	1,34457
	3749,53131	111,72852	13,54152	2,83649	0	2,12037	0,78023	7,80443	0	1,29444
	3759,3985	114,40712	10,43115	2,41183	0	2,14812	0,52392	5,34727	0	1,39748
	3769,31775	115,63933	7,17157	1,57913	0	1,93781	0	3,65464	0	1,29824
	3779,28949	118,34697	3,7249	0	0	1,60169	0	2,12321	0	1,33871
	3789,31413	120,91524	3,49715	0	0	1,71603	0	1,78112	0	1,33051
	3799,3921	120,99383	2,80841	0	0	1,69962	0	1,10879	0	1,2437
	3809,52381	125,23505	2,85817	0	0	1,96289	0	0,89528	0	1,25245
	3819,7097	126,0238	2,85921	0	0	1,82175	0	1,03746	0	1,26208
	3829,95021	129,05455	3,01077	0	0	2,13552	0	0,87525	0	1,18337
	3840,24578	129,08389	2,29454	0	0	1,84055	0	0,45398	0	1,22971
	3850,59684	127,84467	2,35051	0	0	1,73549	0	0,61502	0	1,1916
	3859,5137	126,66934	2,31123	0	0	1,90688	0	0,40435	0	1,2138
	3869,96904	124,25705	2,32288	0	0	1,929	0	0,39388	0	1,19644
	3880,48118	122,90343	2,72682	0	0	2,1263	0	0,60052	0	1,21367
	3889,53715	121,64428	2,15601	0	0	2,15601	0	0	0	1,24002
	3900,15601	119,75792	2,60329	0	0	2,33049	0	0,27279	0	1,19141
	3909,30414	117,98647	2,54541	0	0	2,3656	0	0,17981	0	1,12951
	3920,03136	112,45332	2,99919	0	0	2,99919	0	0	0	1,42218
	3929,27308	109,77966	3,32319	0	0	3,32319	0	0	0	1,47845
	3940,11032	107,15089	2,89848	0	0	2,89848	0	0	0	1,43898
	3949,44708	106,78197	1,77221	0	0	1,44766	0	0,32454	0	1,08758
	3960,39604	106,49744	1,93906	0	0	1,79775	0	0,14131	0	1,07254
	3969,8293	106,44593	1,67725	0	0	1,48588	0	0,19137	0	1,17577
	3979,3076	103,44575	2,12292	0	0	2,12292	0	0	0	1,30753
	3990,42298	98,81975	1,78041	0	0	1,78041	0	0	0	1,47567
	4000	95,03475	2,13947	0	0	2,13947	0	0	0	1,55641

## Sheet: 12
				m/z	m/z	m/z
	Wavenumber	Pulse Energy	IRMPD Yield	211,0231	229,035	249,0608	Noise
	cm-1	mJ	%	%	%	%	%
			Total	(n = 9) - H2	(n = 10) - H2	n = 11	Noise
	2240,14337	20,36737	13,00025	12,09816	0,90209	0	12,0495
	2259,88701	31,20386	2,27786	0	2,27786	0	8,88944
	2279,98176	33,76619	1,99482	0	1,99482	0	7,96049
	2299,908	35,29811	2,16292	0	2,16292	0	7,42636
	2320,18561	31,52309	9,1753	0	0	9,1753	8,07312
	2339,72859	34,06945	4,35923	0	4,35923	0	7,18016
	2360,16049	36,18013	1,48716	0	1,48716	0	6,91461
	2379,81913	38,99182	4,3226	0	4,3226	0	6,40038
	2399,80802	40,18069	1,79483	0	1,79483	0	5,24834
	2420,13553	43,25032	2,99252	0	2,99252	0	3,97964
	2440,21474	46,57923	3,26144	0	3,26144	0	3,84309
	2460,0246	50,22755	3,27734	0	3,27734	0	3,47763
	2480,15873	53,65861	3,82155	0	3,82155	0	3,38717
	2500	56,45546	3,70508	0	3,70508	0	3,32428
	2520,16129	56,59179	4,26306	0	4,26306	0	3,49269
	2540,00508	58,25873	4,38792	0	4,38792	0	4,1504
	2560,16385	57,96184	4,02144	0	4,02144	0	3,91977
	2579,97936	55,94158	2,48303	0	2,48303	0	4,71356
	2600,104	52,83246	2,23181	0	2,23181	0	5,05251
	2619,85853	52,49184	2,61372	0	2,61372	0	4,32773
	2639,91552	51,94759	3,98743	0	3,98743	0	3,91515
	2660,28199	50,70889	1,71007	0	1,71007	0	4,36808
	2680,24658	51,03145	3,79212	0	3,79212	0	4,14104
	2699,78402	50,13804	4,3764	0	4,3764	0	4,08369
	2720,3482	51,26074	5,92878	0	5,92878	0	4,05939
	2739,72603	51,53672	6,68489	0	6,68489	0	4,4539
	2760,14353	52,91303	9,28972	0	9,28972	0	4,61973
	2780,09452	53,61391	9,22125	0	9,22125	0	4,61809
	2800,33604	54,03301	12,486	0	12,486	0	4,37728
	2820,07896	56,92912	10,52976	0	10,52976	0	4,22503
	2840,10224	55,46537	10,84201	0	10,84201	0	4,09946
	2859,59394	57,21981	13,56084	0	13,56084	0	4,32849
	2880,18433	63,03109	14,83505	0	14,83505	0	4,12847
	2900,23202	63,96562	18,38249	0	18,38249	0	4,17888
	2919,70803	67,92636	27,0619	0	22,74262	4,31929	3,50562
	2940,31167	73,8071	32,49648	0	26,74562	5,75086	3,18405
	2960,33156	76,85465	42,77458	4,85894	32,72338	5,19226	3,58036
	2979,73778	81,2159	47,69549	6,54497	34,96378	6,18674	3,32601
	3000,30003	80,71228	53,67078	7,86074	38,83598	6,97406	2,98625
	3020,23558	82,13527	56,29132	9,39868	39,23296	7,65969	2,65185
	3040,43782	84,32398	62,66538	9,94159	43,81322	8,91058	3,08146
	3059,97552	84,79607	74,69344	12,11672	52,91813	9,65859	3,06347
	3079,76594	83,85489	82,5326	14,13128	56,90801	11,49331	3,26978
	3099,81401	85,91011	80,33327	14,25399	53,36661	12,71267	2,25431
	3120,1248	84,05741	75,3292	13,60207	48,8341	12,89303	3,26619
	3139,71743	84,39704	73,45172	13,52738	43,80292	16,12142	3,1281
	3159,55766	86,83685	81,51067	15,99244	46,97205	18,54618	3,24405
	3179,65024	89,14928	94,74336	16,6587	53,35613	24,72853	3,4001
	3200	90,62346	100	18,73175	53,29651	27,97174	3,18984
	3219,57502	93,60498	91,70973	17,52862	48,09215	26,08896	3,08732
	3240,4407	91,82253	83,87777	15,83931	46,00855	22,02992	3,10608
	3260,51516	86,66833	83,3976	14,99263	45,84124	22,56373	3,00906
	3279,76386	81,27178	84,87355	13,8877	46,27865	24,7072	3,74476
	3300,33003	75,84389	86,35148	14,0328	48,22021	24,09847	3,93818
	3320,05312	71,52701	91,63349	14,451	51,47884	25,70365	4,13799
	3340,01336	68,33277	93,83825	12,85965	52,84654	28,13206	4,66619
	3360,21505	69,40823	95,34107	13,64411	52,03513	29,66184	4,21157
	3379,52011	72,88144	91,90267	11,26827	49,17792	31,45647	4,75037
	3400,20401	76,00221	90,76644	12,93642	45,69902	32,13101	4,40488
	3419,97264	79,34524	87,67794	12,30762	40,85796	34,51236	3,94831
	3439,97248	85,98861	84,94621	12,28873	38,81696	33,84053	4,55261
	3460,20761	90,3138	90,54295	14,05936	40,59923	35,88436	3,84629
	3479,47112	93,98523	92,10772	14,69188	41,64494	35,77089	3,8375
	3500,17501	84,29304	97,67675	15,01283	45,2005	37,46342	4,3239
	3519,88736	63,90234	90,83977	10,01169	41,70987	39,1182	5,63226
	3539,82301	103,94886	69,4295	9,64505	32,10677	27,67769	3,7581
	3559,98576	102,72849	48,92319	6,53515	21,84113	20,54691	3,78883
	3580,37952	94,82944	30,48479	0	14,02752	16,45727	4,25979
	3599,71202	98,56524	21,88547	0	9,84561	12,03986	3,22203
	3620,56481	98,03565	15,60002	0	6,05593	9,54409	3,49666
	3640,33491	102,81275	20,14786	0	10,11982	10,02804	3,44935
	3660,32211	99,75974	14,77487	0	6,88404	7,89082	4,51623
	3680,53	105,26511	53,13498	7,10676	19,32564	26,70258	3,56546
	3699,59304	106,72447	67,75363	10,89538	23,32059	33,53767	3,56611
	3720,2381	107,31889	69,36055	12,72152	27,00906	29,62998	4,52194
	3739,71578	111,16015	24,83879	0	12,0248	12,81398	3,74804
	3759,3985	115,51794	13,665	0	5,86523	7,79977	4,19776
	3779,28949	119,12296	10,16105	0	3,84384	6,31721	3,48761
	3799,3921	122,15072	2,23732	0	2,23732	0	3,37676
	3819,7097	127,2589	0	0	0	0	3,50836
	3840,24578	130,56229	1,41905	0	1,41905	0	3,23039
	3859,5137	128,29392	0	0	0	0	3,35833
	3880,48118	123,38615	0	0	0	0	3,089
	3900,15601	120,51713	0	0	0	0	3,45089
	3920,03136	113,51574	0	0	0	0	3,64319
	3940,11032	107,47184	0	0	0	0	3,69128
	3960,39604	107,09418	0	0	0	0	3,5477
	3979,3076	104,44715	1,3166	0	1,3166	0	3,2607
	4000	95,21886	0	0	0	0	4,09365

[truncated: 7 more sheets: 14, 15, 20, 25, 30, 42, 51]
